# Supplementary material for: Genome-wide nucleosome mapping of Plasmodium falciparum reveals histone-rich coding and histone-poor intergenic regions and chromatin remodeling of core and subtelomeric genes
Source: BMC Genomics. 2009 Dec 16;10:610. doi: 10.1186/1471-2164-10-610 (PMC2801526; doi:10.1186/1471-2164-10-610)
Supplement: Additional file 1 — A list of tables to show histone enrichment data at different regions of the genes. Included are the mean log2 ratios of histone enrichment of all genes (S1), the exons (S2), putative transcription start sites (S3), the upstream intergenic minima (S4), and quantitative PCR validation of var gene expression and histone enrichment (S5). [file 1471-2164-10-610-S1.XLS]

## Sheet: ChIP_gene_median_log2_mapped_11
Supplemental Table S1. Gene median log2 ratios of histone enrichment
The median log2 ratio of H4 ChIP divided by genomic DNA hybridization intensity for all probes in the coding regions of each gene was calculated for ring, trophozoite and schizont stages. Gene Index is the ordinal numbering of genes across all chromosomes. Gene is the PlasmoDB Gene ID number. Histone enrichment k-means cluster refers to clustering depicted in Figure 1. Change is the total change …
gene index	Gene	PlasmoDB_Annotation	Histone enrichment k-means cluster	Number of Probes in CDS	H4 Ring	H4 Troph	H4 Schizont	Sonic Change	Sonic Average	Schizont-Troph	Troph-Ring	Schizont-ring
5137	1396.pre-tRNA-Met-1	tRNA Methionine	1	24	-2.32979	-2.09808	-1.10291	1.22688	-1.8436	0.995172	0.231707	1.22688
4948	1396.pre-tRNA-Pro-1	tRNA Proline	2	23	-0.770398	-1.10644	-0.98988	0.336041	-0.955573	0.11656	-0.336041	-0.219481
3030	1399.pre-tRNA-Gly-1	tRNA Glycine	1	23	-1.31802	-0.819161	-0.38519	0.932833	-0.840791	0.433971	0.498862	0.932833
3031	1399.pre-tRNA-Leu-1	tRNA Leucine	2	26	-1.47261	-0.895656	-1.05929	0.576951	-1.14252	-0.163636	0.576951	0.413315
188	1400.pre-tRNA-Gln-1	tRNA Glutamine	2	33	-1.61264	-1.0811	-0.620878	0.991766	-1.10487	0.460219	0.531547	0.991766
4013	2277.pre-tRNA-Glu-1	tRNA Glutamine	1	23	-1.41314	-1.32077	-0.740613	0.672522	-1.15817	0.58016	0.0923623	0.672522
3670	2277.pre-tRNA-Pro-1	tRNA Proline	1	21	-1.17877	-1.4343	-0.784777	0.649524	-1.13262	0.649524	-0.255528	0.393996
4012	2277.pre-tRNA-Val-1	tRNA Valine	1	22	-2.00885	-1.42466	-1.04044	0.968412	-1.49132	0.384227	0.584185	0.968412
119	MAL1_18s	18s rRNA A-type	2	894	-0.356524	0.0359579	-0.145293	0.392482	-0.155286	-0.181251	0.392482	0.211231
123	MAL1_28s	28s rRNA (A-type)	1	1629	-0.600647	0.0229192	-0.350175	0.623566	-0.309301	-0.373095	0.623566	0.250472
121	MAL1_5.8s	5.8s rRNA	1	58	-0.565604	-0.5958	-0.770877	0.205272	-0.644094	-0.175076	-0.0301959	-0.205272
120	MAL1_ITS1	ITS1 A-type	1	49	-1.41373	-1.36533	-1.33962	0.0741101	-1.37289	0.025715	0.0483951	0.0741101
122	MAL1_ITS2	ITS2 A-type	1	327	-1.00185	-0.280257	-0.735904	0.721591	-0.67267	-0.455647	0.721591	0.265944
4743	MAL13_5.8SrRNA	deleted	3	49	0.161511	0.041533	-0.3659	0.527411	-0.0542852	-0.407433	-0.119978	-0.527411
4448	MAL13_tRNA_Arg1	tRNA Arginine	1	20	-1.99111	-1.52232	-1.26096	0.730151	-1.59146	0.261366	0.468785	0.730151
4732	MAL13_tRNA_Arg2	tRNA Arginine	1	24	-0.592519	-0.847428	0.295238	1.14267	-0.38157	1.14267	-0.25491	0.887757
4734	MAL13_tRNA_Arg3	tRNA Arginine	2	23	-1.64049	-1.40572	-1.61526	0.234771	-1.55382	-0.209544	0.234771	0.0252264
4735	MAL13_tRNA_Cys1	tRNA Cysteine	1	23	-1.25706	-0.766603	-0.365597	0.89146	-0.796419	0.401005	0.490455	0.89146
4736	MAL13_tRNA_Gly1	tRNA Glycine	1	20	-2.22959	-1.70753	-1.60215	0.627444	-1.84642	0.105377	0.522067	0.627444
4430	MAL13_tRNA_Met1	tRNA Methionine	2	19	-1.43716	-1.51562	-0.525879	0.989746	-1.15956	0.989746	-0.0784622	0.911284
4431	MAL13_tRNA_Pro1	tRNA Proline	1	24	-0.701172	-0.812009	-0.150513	0.661496	-0.554565	0.661496	-0.110837	0.550659
4415	MAL13_tRNA_Ser1	tRNA Serine	1	25	-2.1344	-1.73497	-1.32438	0.810017	-1.73125	0.410595	0.399421	0.810017
4588	MAL13_tRNA_Thr1	tRNA threonine	1	23	-1.70309	-1.50437	-1.09121	0.61188	-1.43289	0.41316	0.198719	0.61188
4733	MAL13_tRNA_Trp1	tRNA Tryptophan	1	24	-1.37585	-0.778234	-0.655399	0.720454	-0.936495	0.122835	0.597619	0.720454
4449	MAL13_U6_snRNA	deleted	1	34	-1.59427	-1.2469	-0.941528	0.652744	-1.2609	0.305373	0.347371	0.652744
4047	MAL13P1.1	erythrocyte membrane protein 1 (PfEMP1)	4	1552	-0.329597	0.787981	0.527401	1.11758	0.328595	-0.260579	1.11758	0.856999
4232	MAL13P1.100	hypothetical protein, conserved	5	250	0.585042	0.0862728	-0.123657	0.708699	0.182553	-0.20993	-0.498769	-0.708699
4233	MAL13P1.102	hypothetical protein, conserved	5	667	0.260411	0.446289	0.250494	0.195795	0.319065	-0.195795	0.185878	-0.00991754
4240	MAL13P1.103	hypothetical protein, conserved	4	549	-0.410088	0.0771857	-0.576968	0.654154	-0.30329	-0.654154	0.487274	-0.16688
4243	MAL13P1.105	hypothetical protein, conserved	4	555	0.406618	-0.179078	-0.239089	0.645707	-0.00384926	-0.0600112	-0.585696	-0.645707
4244	MAL13P1.106	hypothetical protein	2	114	-0.826611	-0.189914	-0.751165	0.636697	-0.58923	-0.561251	0.636697	0.0754461
4245	MAL13P1.107	hypothetical protein, conserved	5	1029	0.650201	-0.00843247	0.0381572	0.658634	0.226642	0.0465897	-0.658634	-0.612044
4058	MAL13P1.11	hypothetical protein, conserved in P. falciparum	1	158	-1.19673	-0.282317	-0.590825	0.914411	-0.689956	-0.308508	0.914411	0.605902
4247	MAL13P1.111	hypothetical protein, conserved	1	152	-1.39787	-0.783438	-1.4023	0.618864	-1.19454	-0.618864	0.61443	-0.00443384
4249	MAL13P1.112	hypothetical protein,conserved	3	438	0.0510155	-0.249996	-0.581973	0.632988	-0.260318	-0.331977	-0.301011	-0.632988
4251	MAL13P1.113	synaptosomal-associated protein of 25 kDa, (SNAP 25), putative	1	102	-1.19293	-0.755376	-1.26622	0.510845	-1.07151	-0.510845	0.437557	-0.0732872
4257	MAL13P1.114	hypothetical protein, conserved	5	2602	0.485402	0.19624	0.269863	0.289162	0.317168	0.0736227	-0.289162	-0.215539
4258	MAL13P1.115	hypothetical protein, conserved	3	49	-1.00408	-0.752944	-2.08548	1.33254	-1.28083	-1.33254	0.251131	-1.08141
4259	MAL13P1.116	hypothetical protein, conserved	5	1946	0.187655	-0.205831	-0.473656	0.661311	-0.163944	-0.267824	-0.393486	-0.661311
4260	MAL13P1.117	hypothetical protein, conserved	1	229	-1.00096	-0.579421	-1.14269	0.563267	-0.907688	-0.563267	0.421535	-0.141732
4261	MAL13P1.118	cAMP-specific 3',5'-cyclic phosphodiesterase 4D, putative	4	845	-0.441978	-0.47146	-0.775278	0.3333	-0.562905	-0.303818	-0.0294828	-0.3333
4262	MAL13P1.119	cAMP-specific 3',5'-cyclic phosphodiesterase 4B, putative	2	434	-0.814373	-0.398506	-0.947542	0.549037	-0.72014	-0.549037	0.415867	-0.133169
4057	MAL13P1.11a	deleted	2	46	-0.790545	-0.0668335	-0.0853485	0.723712	-0.314242	-0.018515	0.723712	0.705197
4071	MAL13P1.12	hypothetical protein, conserved	1	139	-1.57378	-0.674424	-1.4395	0.899352	-1.22923	-0.765076	0.899352	0.134277
4263	MAL13P1.120	splicing factor, putative	4	517	0.153	0.642223	0.635215	0.489222	0.476813	-0.00700735	0.489222	0.482215
4266	MAL13P1.121	hypothetical protein, conserved	4	312	-0.494505	-0.332971	-0.622506	0.289535	-0.483327	-0.289535	0.161534	-0.128001
4267	MAL13P1.122	hypothetical protein, conserved	3	1206	0.277778	0.490449	0.148609	0.34184	0.305612	-0.34184	0.212671	-0.129169
4268	MAL13P1.123	hypothetical protein, conserved	5	962	0.267037	0.158483	-0.0809154	0.347952	0.114868	-0.239398	-0.108554	-0.347952
4269	MAL13P1.124	hypothetical protein, conserved	1	777	0.0514274	0.477082	0.150025	0.425655	0.226178	-0.327057	0.425655	0.0985979
4271	MAL13P1.125	hypothetical protein, conserved	4	157	-0.459016	-0.0122719	-0.374625	0.446744	-0.281971	-0.362353	0.446744	0.0843908
4272	MAL13P1.126	hypothetical protein, conserved	1	446	-0.47455	-0.394217	-0.776243	0.382026	-0.548337	-0.382026	0.080333	-0.301693
4274	MAL13P1.127	hypothetical protein, conserved	4	248	0.589059	0.38719	0.305234	0.283824	0.427161	-0.0819555	-0.201869	-0.283824
4275	MAL13P1.128	hypothetical protein, conserved	1	67	-1.79984	-1.2829	-1.7517	0.516945	-1.61148	-0.468804	0.516945	0.0481412
4276	MAL13P1.129	hypothetical protein, conserved	1	139	-1.25095	-0.744039	-1.19222	0.506911	-1.0624	-0.448185	0.506911	0.0587263
4072	MAL13P1.13	hypothetical protein, conserved	4	1932	0.0689182	0.156493	-0.078674	0.235167	0.0489123	-0.235167	0.0875743	-0.147592
4284	MAL13P1.130	hypothetical protein, conserved	1	268	-0.872312	0.0256917	-0.599628	0.898004	-0.482083	-0.62532	0.898004	0.272684
4288	MAL13P1.131	hypothetical protein, conserved	4	273	0.0359035	-0.366074	-0.595897	0.6318	-0.308689	-0.229822	-0.401978	-0.6318
4289	MAL13P1.132	microfibril-associated protein homologue, putative	5	452	0.302089	0.527579	0.450703	0.22549	0.42679	-0.0768765	0.22549	0.148613
4290	MAL13P1.133	hypothetical protein, conserved	5	3247	0.221548	0.133141	-0.214772	0.43632	0.0466388	-0.347913	-0.0884073	-0.43632
4292	MAL13P1.134	helicase, putative	1	764	-0.303222	-0.40022	-0.569112	0.265889	-0.424185	-0.168892	-0.0969971	-0.265889
4294	MAL13P1.135	snare protein homologue, putative	2	163	-0.392696	-0.448366	-0.482722	0.0900268	-0.441261	-0.0343562	-0.0556706	-0.0900268
4300	MAL13P1.137	hypothetical malaria antigen	4	1338	0.218706	0.473476	0.115489	0.357987	0.269224	-0.357987	0.25477	-0.103218
4301	MAL13P1.138	hypothetical protein, conserved	4	363	-0.750062	-0.458213	-1.00782	0.549611	-0.7387	-0.549611	0.29185	-0.257761
4302	MAL13P1.139	hypothetical protein, conserved	2	90	-0.413624	-0.67925	-1.05979	0.646166	-0.717554	-0.38054	-0.265626	-0.646166
4074	MAL13P1.14	ATP-dependent DEAD box helicase, putative	5	834	0.162283	0.144923	-0.00680111	0.169084	0.100135	-0.151724	-0.0173591	-0.169084
4304	MAL13P1.140	hypothetical protein, conserved	5	1958	0.478426	0.286107	0.383106	0.192319	0.382546	0.0969994	-0.192319	-0.0953195
4305	MAL13P1.141	hypothetical protein, conserved	1	134	-0.94664	-0.647838	-1.09046	0.442625	-0.89498	-0.442625	0.298803	-0.143823
4306	MAL13P1.142	hypothetical protein, conserved	4	188	-0.26663	-0.300922	-0.761001	0.494371	-0.442851	-0.460079	-0.0342922	-0.494371
4309	MAL13P1.144	hypothetical protein, conserved	2	381	-0.935426	-0.381705	-0.992033	0.610328	-0.769721	-0.610328	0.553721	-0.0566067
4310	MAL13P1.145	hypothetical protein, conserved	4	1325	0.286761	0.449572	0.0186571	0.430915	0.251664	-0.430915	0.162811	-0.268104
4337	MAL13P1.146	AMP deaminase, putative	1	513	-0.568006	-0.521939	-0.754071	0.232133	-0.614672	-0.232133	0.0460671	-0.186065
4335	MAL13P1.147	hypothetical protein, conserved	1	245	-0.921545	-0.339611	-0.789561	0.581934	-0.683572	-0.449949	0.581934	0.131984
4334	MAL13P1.148	P. falciparum myosin	1	1750	0.197358	0.482326	0.146396	0.335931	0.27536	-0.335931	0.284968	-0.0509624
4330	MAL13P1.149	hypothetical protein, conserved	2	265	-0.990303	-1.02837	-1.4017	0.411401	-1.14013	-0.373334	-0.0380667	-0.411401
4077	MAL13P1.15	hypothetical protein, conserved	1	96	-1.90501	-0.687818	-1.86439	1.21719	-1.48574	-1.17658	1.21719	0.0406156
4328	MAL13P1.150	hypothetical protein, conerved	5	319	-0.263941	-0.0634232	-0.543259	0.479836	-0.290208	-0.479836	0.200517	-0.279318
4324	MAL13P1.151	hypothetical protein, conserved	2	1644	-0.268596	0.287557	-0.182004	0.556153	-0.0543475	-0.469561	0.556153	0.0865916
4320	MAL13P1.152	hypothetical protein, conserved	1	391	-0.92329	-0.677682	-1.22319	0.54551	-0.941388	-0.54551	0.245608	-0.299902
4317	MAL13P1.153	hypothetical protein, conserved	2	110	-0.115623	0.0961154	-0.653096	0.749211	-0.224201	-0.749211	0.211739	-0.537472
4316	MAL13P1.154	hypothetical protein, conserved	3	173	-0.417545	-0.104167	-0.877309	0.773142	-0.46634	-0.773142	0.313378	-0.459764
4315	MAL13P1.155	hypothetical protein, conserved	5	625	0.410088	0.111748	0.0157712	0.394317	0.179203	-0.095977	-0.29834	-0.394317
4340	MAL13P1.156	hypothetical protein, conserved	4	385	-0.0127028	0.09205	-0.344394	0.436444	-0.0883489	-0.436444	0.104753	-0.331691
4341	MAL13P1.157	hypothetical protein, conserved	4	616	0.26008	-0.346572	-0.434655	0.694735	-0.173716	-0.0880823	-0.606652	-0.694735
4342	MAL13P1.158	hypothetical protein, conserved	4	312	-0.126909	-0.198729	-0.645899	0.518991	-0.323845	-0.44717	-0.0718203	-0.518991
4343	MAL13P1.159	hypothetical protein, conserved	3	151	-0.85973	-0.688617	-1.01606	0.327446	-0.854803	-0.327446	0.171113	-0.156333
4079	MAL13P1.16	synaptobrevin-like protein, putative	1	157	-1.19466	-0.715125	-1.62937	0.91424	-1.17972	-0.91424	0.47954	-0.434701
4344	MAL13P1.160	hypothetical protein, conserved	2	79	-0.297256	0.116079	-0.684907	0.800986	-0.288695	-0.800986	0.413336	-0.38765
4345	MAL13P1.161	hypothetical protein, conserved	3	133	-0.3422	-0.0445466	-0.615929	0.571383	-0.334225	-0.571383	0.297653	-0.27373
4346	MAL13P1.162	DNAJ-like protein, putative	3	185	-0.668817	-0.535432	-1.1362	0.600766	-0.780149	-0.600766	0.133385	-0.467381
4347	MAL13P1.163	er lumen protein retaining receptor 1, putative	2	207	-0.493012	-0.0251634	-0.579392	0.554229	-0.365856	-0.554229	0.467849	-0.08638
4349	MAL13P1.164	elongation factor tu, putative	3	451	0.0230796	0.259963	-0.0292731	0.289236	0.0845897	-0.289236	0.236883	-0.0523528
4350	MAL13P1.165	hypothetical protein, conserved	5	346	-0.727389	-0.565357	-0.949681	0.384324	-0.747475	-0.384324	0.162032	-0.222292
4353	MAL13P1.166	hypothetical protein, conserved	1	825	0.144588	-0.0209972	-0.182762	0.32735	-0.0197234	-0.161764	-0.165586	-0.32735
4355	MAL13P1.167	signal peptidase, putative	1	133	-0.712751	-0.472911	-0.681481	0.239841	-0.622381	-0.20857	0.239841	0.0312704
4358	MAL13P1.168	hypothetical protein, conserved	1	177	-1.3496	-1.21196	-1.60485	0.392889	-1.3888	-0.392889	0.137641	-0.255248
4361	MAL13P1.169	syntaxin 5, putative	1	223	-1.46325	-0.87264	-1.29462	0.590606	-1.21017	-0.421975	0.590606	0.168631
4083	MAL13P1.17	hypothetical protein, conserved	2	64	-0.800303	-0.506256	-0.60107	0.294046	-0.635876	-0.0948135	0.294046	0.199233
4365	MAL13P1.170	hypothetical protein, conserved	5	631	0.552237	0.33878	0.0163419	0.535895	0.302453	-0.322438	-0.213457	-0.535895
4374	MAL13P1.171	transmembrane protein Tmp21 homologue, putative	2	172	-0.450836	-0.566658	-0.699248	0.248412	-0.572247	-0.13259	-0.115822	-0.248412
4375	MAL13P1.172	hypothetical protein, conserved	4	191	0.1818	-0.241577	-0.540166	0.721966	-0.199981	-0.298589	-0.423377	-0.721966
4385	MAL13P1.173	MSP7-like protein	5	254	0.0628652	0.193081	-0.103702	0.296783	0.050748	-0.296783	0.130216	-0.166567
4389	MAL13P1.174	MSP7-like protein	4	226	-0.192067	-0.0853844	-0.679997	0.594613	-0.31915	-0.594613	0.106683	-0.48793
4390	MAL13P1.175	msp7-like protein fragment	2	41	-0.271389	0.0406415	-0.398418	0.439059	-0.209722	-0.439059	0.31203	-0.127029
4393	MAL13P1.176	Plasmodium falciparum reticulocyte binding protein 2, homolog b	5	2419	0.499927	0.383131	0.39873	0.116796	0.427263	0.0155987	-0.116796	-0.101197
4395	MAL13P1.177	hypothetical protein, conserved	3	288	-0.687203	-0.680413	-1.12266	0.442244	-0.830091	-0.442244	0.00679039	-0.435454
4396	MAL13P1.178	hypothetical protein, conserved	2	166	-0.588854	-0.608366	-0.906073	0.317218	-0.701098	-0.297707	-0.0195114	-0.317218
4400	MAL13P1.179	hypothetical protein, conserved	4	162	-0.199696	-0.543564	-0.840233	0.640538	-0.527831	-0.296669	-0.343869	-0.640538
4084	MAL13P1.18	hypothetical protein, conserved	1	525	0.0375508	0.290854	-0.268766	0.55962	0.0198795	-0.55962	0.253303	-0.306317
4402	MAL13P1.180	hypothetical protein, conserved	3	125	-0.693718	-0.00715984	-0.761464	0.754304	-0.487447	-0.754304	0.686558	-0.0677462
4403	MAL13P1.181	hypothetical protein, conserved	4	121	-0.228777	-0.389263	-1.0238	0.795024	-0.54728	-0.634537	-0.160486	-0.795024
4404	MAL13P1.182	hypothetical protein, conserved	3	224	-1.02626	-0.891897	-1.32273	0.430836	-1.0803	-0.430836	0.134359	-0.296477
4405	MAL13P1.183	hypothetical protein, conserved	1	69	-1.3964	-1.00788	-1.42163	0.413756	-1.2753	-0.413756	0.388522	-0.0252347
4409	MAL13P1.184	endopeptidase, putative	4	707	-0.0393623	-0.365015	-0.532138	0.492776	-0.312172	-0.167123	-0.325653	-0.492776
4410	MAL13P1.185	Pf protein kinase 6	1	194	-1.58451	-1.02533	-1.5831	0.559188	-1.39765	-0.557773	0.559188	0.00141458
4411	MAL13P1.186	1-deoxy-D-xylulose 5-phosphate synthase	4	645	0.447269	0.341781	0.135294	0.311974	0.308115	-0.206487	-0.105487	-0.311974
4416	MAL13P1.188	hypothetical protein, conserved	2	284	-0.116567	0.160292	-0.201619	0.361911	-0.0526316	-0.361911	0.276859	-0.0850519
4419	MAL13P1.189	conserved hypothetical protein	2	364	-1.64025	-0.813231	-1.57094	0.827023	-1.34148	-0.757709	0.827023	0.0693145
4085	MAL13P1.19	peptidase, putative	5	6193	0.178374	0.235299	0.0143195	0.220979	0.142664	-0.220979	0.0569249	-0.164055
4420	MAL13P1.190	proteasome regulatory component, putative	4	323	-0.170825	0.040673	-0.344046	0.384719	-0.158066	-0.384719	0.211498	-0.173221
4423	MAL13P1.191	hypothetical protein, conserved	1	353	-1.06775	-0.221702	-0.84449	0.846043	-0.711312	-0.622787	0.846043	0.223256
4424	MAL13P1.192	hypothetical protein, conserved	5	338	0.396928	-0.165556	-0.252498	0.649426	-0.00704205	-0.0869422	-0.562483	-0.649426
4425	MAL13P1.193	hypothetical protein, conserved	4	817	0.720178	0.76573	0.74816	0.0455526	0.744689	-0.0175703	0.0455526	0.0279822
4426	MAL13P1.194	hypothetical protein, conserved	5	533	0.176658	0.0959174	0.0627348	0.113923	0.11177	-0.0331825	-0.0807405	-0.113923
4427	MAL13P1.195	hypothetical protein, conserved	1	464	-1.11907	-0.26305	-1.08685	0.856016	-0.822989	-0.823802	0.856016	0.0322146
4428	MAL13P1.196	protein kinase, putative	4	679	0.0761043	-0.17361	-0.453608	0.529713	-0.183705	-0.279998	-0.249714	-0.529713
4429	MAL13P1.197	hypothetical protein	2	163	-0.50659	-0.155424	-0.687388	0.531964	-0.4498	-0.531964	0.351166	-0.180798
4048	MAL13P1.2	rifin	3	283	-0.194131	0.540924	0.416262	0.735054	0.254351	-0.124662	0.735054	0.610392
4086	MAL13P1.20	hypothetical protein, conserved	1	150	-1.58861	-0.946888	-1.40801	0.641724	-1.31451	-0.461127	0.641724	0.180598
4434	MAL13P1.200	hypothetical protein, conserved	2	71	-0.845704	-0.699549	-1.52198	0.822436	-1.02241	-0.822436	0.146155	-0.676281
4435	MAL13P1.201	hypothetical protein, conserved	3	256	0.0953254	-0.111916	-0.331993	0.427318	-0.116194	-0.220077	-0.207241	-0.427318
4436	MAL13P1.202	hypothetical protein, conserved	4	1446	0.33108	0.508368	0.28569	0.222678	0.375046	-0.222678	0.177289	-0.0453892
4439	MAL13P1.203	hypothetical protein, conserved	3	483	0.118422	0.534735	0.417537	0.416313	0.356898	-0.117198	0.416313	0.299115
4440	MAL13P1.204	exoribonuclease PH, putative	3	242	-0.368412	-0.543495	-0.597392	0.228981	-0.5031	-0.0538971	-0.175083	-0.228981
4445	MAL13P1.205	Rab11b, GTPase	2	182	-0.638432	-0.337728	-1.01865	0.680918	-0.664935	-0.680918	0.300704	-0.380214
4447	MAL13P1.206	Na+ -dependent Pi transporter, sodium-dependent phosphate transporter	4	536	-0.0265204	0.387983	0.262316	0.414503	0.207926	-0.125667	0.414503	0.288836
4451	MAL13P1.209	60S ribosomal subunit porotein L18, putative	1	146	-1.03263	-0.553	-0.92007	0.479629	-0.835233	-0.36707	0.479629	0.112559
4087	MAL13P1.21	hypothetical protein, conserved	4	844	0.250597	0.384973	0.181735	0.203238	0.272435	-0.203238	0.134376	-0.0688616
4453	MAL13P1.210	dolichyl-phosphate-mannose-glygolipidalpha-mannosyltransferase	4	477	0.0195906	-0.0373138	-0.447083	0.466673	-0.154935	-0.409769	-0.0569043	-0.466673
4454	MAL13P1.211	hypothetical protein, conserved	1	92	-1.56004	-0.911041	-1.21181	0.649002	-1.22763	-0.300772	0.649002	0.348231
4462	MAL13P1.212	hypothetical protein, conserved	2	186	-0.718705	-0.593643	-0.909553	0.315909	-0.740634	-0.315909	0.125062	-0.190847
4464	MAL13P1.213	transcription activator, putative	1	45	-1.67964	-0.726864	-1.36172	0.952779	-1.25608	-0.634856	0.952779	0.317923
4467	MAL13P1.214	phosphoethanolamine N-methyltransferase, putative	1	167	-0.573309	-0.0419389	-0.593352	0.551414	-0.402867	-0.551414	0.53137	-0.0200433
4468	MAL13P1.215	hypothetical protein, conserved	5	272	-0.102209	0.176481	-0.49147	0.667951	-0.139066	-0.667951	0.27869	-0.38926
4471	MAL13P1.216	DNA helicase, putative	3	791	-0.00650959	0.141806	-0.155417	0.297223	-0.00670678	-0.297223	0.148316	-0.148907
4472	MAL13P1.217	hypothetical protein, conserved	2	168	-0.398059	-0.148342	-0.860701	0.712359	-0.469034	-0.712359	0.249717	-0.462642
4473	MAL13P1.218	UDP-N-acetylglucosamine pyrophosphorylase, putative	5	420	0.379513	-0.0448974	-0.356082	0.735595	-0.0071554	-0.311185	-0.424411	-0.735595
4481	MAL13P1.219	hypothetical protein, conserved	1	195	-0.970351	-0.719936	-1.18957	0.469631	-0.959951	-0.469631	0.250416	-0.219215
4088	MAL13P1.22	DNA ligase 1	4	771	0.235212	0.484414	0.314906	0.249203	0.344844	-0.169508	0.249203	0.0796944
4482	MAL13P1.220	lipoate synthase, putative	5	288	0.217041	0.461084	0.305844	0.244044	0.32799	-0.15524	0.244044	0.0888034
4484	MAL13P1.221	aspartate carbamoyltransferase	3	252	-0.0629178	-0.266992	-0.404399	0.341482	-0.24477	-0.137407	-0.204074	-0.341482
4485	MAL13P1.222	hypothetical protein, conserved	4	610	0.411044	0.459941	0.420795	0.0488966	0.430594	-0.0391459	0.0488966	0.00975075
4486	MAL13P1.223	hypothetical protein	1	42	-1.01598	-0.402783	-1.16018	0.757402	-0.859647	-0.757402	0.613193	-0.144209
4487	MAL13P1.224	hypothetical protein, conserved	2	114	-1.2772	-1.03526	-1.37765	0.342398	-1.23004	-0.342398	0.241945	-0.100453
4488	MAL13P1.225	thioredoxin, putative	1	118	-1.3955	-1.19696	-1.34139	0.198544	-1.31128	-0.144438	0.198544	0.0541054
4490	MAL13P1.226	hypothetical protein, conserved	5	1261	-0.136776	0.341523	-0.0878395	0.478299	0.0389689	-0.429362	0.478299	0.0489369
4491	MAL13P1.227	ubiquitin-conjugating enzyme, putative	5	162	-0.215326	-0.675884	-0.895075	0.679749	-0.595428	-0.219191	-0.460558	-0.679749
4492	MAL13P1.228	hypothetical protein, conserved	5	284	0.0472449	-0.16106	-0.22247	0.269715	-0.112095	-0.0614104	-0.208305	-0.269715
4495	MAL13P1.229	hypothetical protein, conserved	1	192	-1.56963	-0.831349	-1.61047	0.779119	-1.33715	-0.779119	0.73828	-0.040839
4089	MAL13P1.23	hypothetical protein, conserved	4	376	0.0862433	-0.0471726	-0.201824	0.288067	-0.0542511	-0.154651	-0.133416	-0.288067
4496	MAL13P1.230	hypothetical protein, conserved	4	554	0.212043	0.281464	-0.0714462	0.35291	0.140687	-0.35291	0.0694212	-0.283489
4497	MAL13P1.231	Pfsec61	4	406	0.446212	0.395729	0.43818	0.0504829	0.426707	0.0424514	-0.0504829	-0.00803146
4498	MAL13P1.232	mog1 homolog, putative	2	117	-0.52632	-0.776088	-0.943853	0.417534	-0.748754	-0.167765	-0.249769	-0.417534
4499	MAL13P1.233	hypothetical protein, conserved	1	132	-1.2378	-0.358247	-0.868124	0.879554	-0.821391	-0.509877	0.879554	0.369677
4500	MAL13P1.234	hypothetical protein, conserved	3	3282	0.227992	0.554386	0.324223	0.326393	0.368867	-0.230163	0.326393	0.0962306
4509	MAL13P1.235	hypothetical protein, conserved	2	115	-0.928789	-0.227483	-1.37719	1.14971	-0.844489	-1.14971	0.701307	-0.448405
4510	MAL13P1.236	hypothetical protein, conserved	2	57	-0.685292	-0.74353	-1.32206	0.636763	-0.916959	-0.578525	-0.0582384	-0.636763
4511	MAL13P1.237	hypothetical protein, conserved	5	343	0.246208	0.246455	-0.00557807	0.252033	0.162362	-0.252033	0.000247027	-0.251786
4513	MAL13P1.238	hypothetical protein, conserved	1	124	-1.91643	-1.6204	-1.7192	0.296026	-1.75201	-0.0987951	0.296026	0.197231
4514	MAL13P1.239	hypothetical protein, conserved	4	1014	0.250244	-0.0868129	-0.295474	0.545718	-0.0440143	-0.208661	-0.337057	-0.545718
4090	MAL13P1.24	hypothetical protein, conserved	1	108	-0.902943	-1.12544	-1.18528	0.282337	-1.07122	-0.0598428	-0.222494	-0.282337
4515	MAL13P1.240	hypothetical protein, conserved	1	834	0.190541	0.107362	-0.313045	0.503587	-0.00504739	-0.420407	-0.0831797	-0.503587
4516	MAL13P1.241	GTPase, putative	1	139	-0.971571	-0.744511	-1.37096	0.626449	-1.02901	-0.626449	0.22706	-0.399389
4517	MAL13P1.242	hypothetical protein, conserved	1	55	-1.30211	-0.957558	-1.47315	0.515593	-1.24427	-0.515593	0.344548	-0.171045
4518	MAL13P1.243	elongation factor Tu, putative	4	1027	0.414153	0.0140999	-0.0173382	0.431491	0.136972	-0.0314381	-0.400053	-0.431491
4520	MAL13P1.244	TBC domain protein, putative	4	230	0.22455	0.107995	-0.275246	0.499796	0.0190999	-0.383241	-0.116555	-0.499796
4522	MAL13P1.245	hypothetical protein, conserved	2	469	-0.35748	-0.470295	-0.796175	0.438695	-0.541317	-0.325881	-0.112815	-0.438695
4523	MAL13P1.246	cation-transporting ATPase	2	786	0.0795923	0.167018	-0.310929	0.477947	-0.0214397	-0.477947	0.0874254	-0.390521
4525	MAL13P1.247	hypothetical protein, conserved	2	316	-1.31081	-1.14833	-1.47463	0.326298	-1.31126	-0.326298	0.162481	-0.163817
4526	MAL13P1.248	nucleoside diphospahte hydrolase	2	183	-0.807419	-0.791862	-1.08327	0.291405	-0.894183	-0.291405	0.0155571	-0.275848
4530	MAL13P1.249	hypothetical protein, conserved	5	2422	0.403915	0.195346	0.168074	0.235841	0.255778	-0.0272726	-0.208568	-0.235841
4093	MAL13P1.25	hypothetical protein, conserved	4	550	0.641299	0.383417	0.149103	0.492196	0.391273	-0.234315	-0.257881	-0.492196
4531	MAL13P1.250	hypothetical protein, conserved	1	175	-1.04076	-0.322866	-0.98622	0.717898	-0.783283	-0.663353	0.717898	0.0545442
4534	MAL13P1.251	hypothetical protein, conserved	2	114	-0.768479	-0.800972	-1.14342	0.374944	-0.904291	-0.34245	-0.0324936	-0.374944
4535	MAL13P1.252	hypothetical protein, conserved	1	203	-1.107	-0.819361	-1.36989	0.550529	-1.09875	-0.550529	0.287644	-0.262886
4537	MAL13P1.253	small nuclear ribonucleoprotein, putative	1	86	-1.19807	-0.841615	-1.32293	0.481314	-1.12087	-0.481314	0.356452	-0.124863
4541	MAL13P1.254	hypothetical protein, conserved	2	149	-0.584494	-0.674609	-1.19119	0.606692	-0.816763	-0.516577	-0.0901149	-0.606692
4542	MAL13P1.255	hypothetical protein, conserved	3	267	0.0666391	-0.202051	-0.366485	0.433124	-0.167299	-0.164434	-0.26869	-0.433124
4545	MAL13P1.256	phosphatidylinositol transfer protein, putative	4	858	0.332258	0.344001	0.160173	0.183828	0.278811	-0.183828	0.0117436	-0.172085
4546	MAL13P1.257	hypothetical protein, conserved	1	130	-1.46144	-1.22098	-1.46196	0.240984	-1.38146	-0.240984	0.240466	-0.000518393
4547	MAL13P1.258	hypothetical protein, conserved	2	654	0.051654	0.0102176	-0.229531	0.281185	-0.0558863	-0.239748	-0.0414365	-0.281185
4548	MAL13P1.259	hypothetical protein, conserved	3	220	-0.346477	-0.741576	-0.742161	0.395684	-0.610072	-0.000585256	-0.395099	-0.395684
4099	MAL13P1.26	hypothetical protein, conserved	4	2251	0.278575	0.107656	-0.140887	0.419461	0.0817813	-0.248543	-0.170919	-0.419461
4551	MAL13P1.260	hypothetical protein, conserved	5	746	0.249328	0.471394	0.187585	0.283809	0.302769	-0.283809	0.222066	-0.0617434
4553	MAL13P1.261	hypothetical protein, conserved	5	348	0.865897	0.52288	0.740906	0.343017	0.709894	0.218026	-0.343017	-0.124992
4554	MAL13P1.262	hypothetical protein, conserved	3	717	0.460521	0.290083	0.11984	0.340681	0.290148	-0.170243	-0.170437	-0.340681
4556	MAL13P1.264	hypothetical protein, conserved	5	254	-0.565232	-0.596954	-1.03359	0.468355	-0.731924	-0.436633	-0.0317221	-0.468355
4557	MAL13P1.265	hypothetical protein, conserved	4	277	-0.325302	-0.6648	-0.825122	0.49982	-0.605074	-0.160322	-0.339498	-0.49982
4558	MAL13P1.266	hypothetical protein, conserved	5	619	0.206074	0.190959	-0.266747	0.472822	0.0434288	-0.457706	-0.0151154	-0.472822
4560	MAL13P1.267	hypothetical protein, conserved	4	229	-0.458376	-0.769125	-0.9545	0.496124	-0.727333	-0.185375	-0.310749	-0.496124
4563	MAL13P1.268	hypothetical protein	3	448	0.224962	-0.184156	-0.311556	0.536518	-0.0902499	-0.127401	-0.409118	-0.536518
4564	MAL13P1.269	hypothetical protein	5	718	0.266832	0.640122	0.397723	0.373289	0.434893	-0.242398	0.373289	0.130891
4573	MAL13P1.270	proteasome subunit, putative	1	177	-1.59049	-0.652218	-1.51646	0.938274	-1.25306	-0.864241	0.938274	0.0740329
4578	MAL13P1.271	V-type ATPase, putative	2	149	-0.760757	-0.228867	-0.898424	0.669556	-0.629349	-0.669556	0.53189	-0.137666
4580	MAL13P1.272	hypothetical protein, conserved	3	199	0.0602602	-0.409646	-0.368936	0.469906	-0.23944	0.0407098	-0.469906	-0.429196
4584	MAL13P1.273	hypothetical protein	1	15	-2.20714	-1.10927	-2.25643	1.14717	-1.85761	-1.14717	1.09788	-0.0492877
4589	MAL13P1.274	serine/threonine protein phosphatase pfPp5	4	380	0.179208	-0.259042	-0.218615	0.43825	-0.0994827	0.0404268	-0.43825	-0.397823
4591	MAL13P1.275	NLI interacting factor-like phosphatase, putative	4	907	0.38552	0.249613	0.07308	0.31244	0.236071	-0.176533	-0.135907	-0.31244
4599	MAL13P1.276	hypothetical protein, conserved	1	165	-1.1444	-0.812534	-1.03741	0.331864	-0.998112	-0.224872	0.331864	0.106992
4601	MAL13P1.277	DnaJ-like protein, putative	2	115	-1.22001	-1.07379	-1.30192	0.228131	-1.19857	-0.228131	0.146215	-0.081916
4602	MAL13P1.278	Ser/Thr protein kinase	5	1699	0.395867	0.609436	0.153753	0.455684	0.386352	-0.455684	0.213569	-0.242115
4603	MAL13P1.279	P. falciparum Protein Kinase 5	3	273	0.0803625	0.00744016	-0.515917	0.59628	-0.142705	-0.523358	-0.0729223	-0.59628
4100	MAL13P1.28	hypothetical protein, conserved	3	470	-0.0843653	-0.0494653	-0.431753	0.382288	-0.188528	-0.382288	0.0349	-0.347388
4606	MAL13P1.281	glutamate--tRNA ligase, putative	1	333	-0.553213	-0.605809	-1.03603	0.482821	-0.731685	-0.430225	-0.0525959	-0.482821
4610	MAL13P1.282	hypothetical protein, conserved	1	84	-1.52597	-1.14554	-1.8376	0.692063	-1.50304	-0.692063	0.380434	-0.31163
4612	MAL13P1.283	TCP-1/cpn60 chaperonin family, putative	2	399	0.0902293	0.0785836	0.111802	0.033218	0.0935382	0.033218	-0.0116457	0.0215723
4613	MAL13P1.284	pyrroline carboxylate reductase	1	196	-1.06081	-0.431462	-0.891661	0.629344	-0.794643	-0.4602	0.629344	0.169144
4614	MAL13P1.285	Patatin-like phospholipase, putative	3	1304	0.315425	0.305134	-0.105476	0.420901	0.171694	-0.41061	-0.0102909	-0.420901
4616	MAL13P1.286	hypothetical protein, conserved	2	596	0.158794	0.193584	-0.222069	0.415652	0.0434366	-0.415652	0.0347893	-0.380863
4618	MAL13P1.287	hypothetical protein, conserved	2	88	-1.61819	-0.985063	-1.62329	0.638223	-1.40885	-0.638223	0.633124	-0.00509956
4621	MAL13P1.288	hypothetical protein, conserved	1	103	-1.04309	-0.665879	-1.01616	0.377211	-0.908378	-0.350286	0.377211	0.0269246
4628	MAL13P1.289	mitotic control protein dis3 homologue, putative	4	525	0.32527	0.165033	0.0899322	0.235338	0.193412	-0.0751006	-0.160237	-0.235338
4106	MAL13P1.29	hypothetical protein, conserved	4	508	0.503983	0.305422	0.0198251	0.484158	0.27641	-0.285597	-0.198561	-0.484158
4627	MAL13P1.290	high mobility group protein 4, putative	1	119	-0.749208	-0.383989	-1.04892	0.664935	-0.727374	-0.664935	0.365219	-0.299716
4626	MAL13P1.291	hypothetical protein, conserved	2	77	-1.27387	-1.1538	-1.37282	0.219017	-1.26683	-0.219017	0.120062	-0.0989551
4625	MAL13P1.292	riboflavin kinase / FAD synthase family protein, putative	4	472	0.0664457	-0.131962	-0.416778	0.483223	-0.160765	-0.284816	-0.198407	-0.483223
4624	MAL13P1.293	hypothetical protein, conserved	5	1867	0.392042	0.00104226	-0.192678	0.58472	0.0668022	-0.19372	-0.391	-0.58472
4623	MAL13P1.294	GTP-binding protein, putative	1	304	-1.38029	-0.841055	-1.32702	0.539231	-1.18279	-0.485964	0.539231	0.0532671
4631	MAL13P1.295	hypothetical protein, conserved	4	894	0.470948	0.590313	0.321876	0.268437	0.461046	-0.268437	0.119365	-0.149073
4632	MAL13P1.296	hypothetical protein, conserved	3	1453	0.55933	0.0274137	-0.207193	0.766522	0.126517	-0.234606	-0.531916	-0.766522
4633	MAL13P1.297	ADP-ribosylation factor, putative	3	148	-0.432228	-0.962704	-1.03514	0.602916	-0.810026	-0.0724409	-0.530476	-0.602916
4634	MAL13P1.298	hypothetical protein, conserved	5	1068	0.244753	0.53312	0.269343	0.288367	0.349072	-0.263777	0.288367	0.0245894
4637	MAL13P1.299	hypothetical protein, conserved	1	201	-1.00245	-0.528202	-1.24826	0.720056	-0.926303	-0.720056	0.474247	-0.245809
4107	MAL13P1.30	hypothetical protein	3	74	0.0964008	0.0352804	-0.672168	0.768568	-0.180162	-0.707448	-0.0611204	-0.768568
4638	MAL13P1.300	hypothetical protein, conserved	4	200	0.0505583	-0.0720282	-0.650844	0.701403	-0.224105	-0.578816	-0.122587	-0.701403
4640	MAL13P1.301	protein with aminophospholipid-transporting P-ATPase and guanyl cyclase domains	1	1698	-0.166782	-0.203583	-0.46441	0.297628	-0.278258	-0.260827	-0.0368005	-0.297628
4642	MAL13P1.302	SUMO ligase, putative	4	469	0.324951	0.577102	0.0586486	0.518453	0.320234	-0.518453	0.252151	-0.266302
4644	MAL13P1.303	polyadenylate binding protein, putative	2	310	-0.988381	-0.173168	-0.899738	0.815213	-0.687095	-0.72657	0.815213	0.0886429
4647	MAL13P1.304	malaria antigen	4	712	-0.107212	0.425139	-0.233016	0.658155	0.0283039	-0.658155	0.532351	-0.125804
4648	MAL13P1.305	hypothetical protein, conserved	1	136	-1.31468	-1.46249	-1.7938	0.479116	-1.52366	-0.331307	-0.147809	-0.479116
4650	MAL13P1.306	hypothetical protein, conserved	1	311	-1.31173	-1.16481	-1.4046	0.23979	-1.29371	-0.23979	0.146927	-0.0928632
4651	MAL13P1.307	hypothetical protein, conserved	1	109	-1.02117	-0.790015	-1.06633	0.276317	-0.959174	-0.276317	0.23116	-0.0451576
4653	MAL13P1.308	hypothetical protein, conserved	3	2051	0.375263	0.516942	0.557661	0.182398	0.483289	0.0407192	0.141679	0.182398
4656	MAL13P1.309	14-3-3 protein, putative	3	236	-0.484266	-0.322596	-0.79264	0.470044	-0.533167	-0.470044	0.16167	-0.308374
4109	MAL13P1.31	hypothetical protein, conserved	3	278	0.463883	-0.0462284	-0.317572	0.781455	0.0333607	-0.271344	-0.510111	-0.781455
4659	MAL13P1.310	cysteine protease, calpain family	3	1106	0.469362	0.370371	0.299695	0.169667	0.379809	-0.0706761	-0.0989909	-0.169667
4660	MAL13P1.311	exonnuclease, putative	3	295	0.16776	-0.411117	-0.524377	0.692137	-0.255912	-0.11326	-0.578877	-0.692137
4661	MAL13P1.312	hypothetical protein, conserved	3	145	-0.646839	0.0989261	-0.554255	0.745765	-0.367389	-0.653181	0.745765	0.0925835
4662	MAL13P1.313	hypothetical protein, conserved	5	1018	0.851893	0.811322	0.833947	0.0405706	0.832387	0.0226252	-0.0405706	-0.0179454
4663	MAL13P1.314	hypothetical protein, conserved	3	279	0.288002	-0.143659	-0.321309	0.609311	-0.0589886	-0.177649	-0.431661	-0.609311
4664	MAL13P1.315	hypothetical protein, conserved	3	722	0.506669	0.479487	0.0981261	0.408543	0.361428	-0.381361	-0.0271818	-0.408543
4665	MAL13P1.316	hypothetical protein, conserved	3	595	0.379697	-0.17363	-0.255362	0.635059	-0.0164319	-0.0817317	-0.553327	-0.635059
4666	MAL13P1.317	hypothetical protein, conserved	3	440	0.093811	-0.287154	-0.580873	0.674684	-0.258072	-0.293719	-0.380965	-0.674684
4669	MAL13P1.318	hypothetical protein, conserved	2	134	-0.549286	-0.494838	-1.1376	0.642761	-0.727241	-0.642761	0.0544477	-0.588314
4673	MAL13P1.319	hypothetical protein, conserved	4	399	0.093498	0.321882	-0.0936555	0.415538	0.107242	-0.415538	0.228384	-0.187154
4111	MAL13P1.32	hypothetical protein, conserved	5	1848	0.261913	0.301427	-0.19579	0.497217	0.122517	-0.497217	0.0395141	-0.457703
4674	MAL13P1.320	hypothetical protein, conserved	3	315	-0.914424	-0.503873	-1.20488	0.701011	-0.874393	-0.701011	0.410552	-0.290459
4675	MAL13P1.321	hypothetical protein, conserved	3	431	0.150317	-0.197329	-0.504614	0.654931	-0.183875	-0.307285	-0.347646	-0.654931
4678	MAL13P1.322	splicing factor, putative	4	921	0.230971	0.295328	0.0665667	0.228761	0.197622	-0.228761	0.0643567	-0.164405
4679	MAL13P1.323	hypothetical protein, conserved	5	1188	0.123182	0.336628	-0.0909438	0.427571	0.122955	-0.427571	0.213446	-0.214126
4681	MAL13P1.324	aldo-keto reductase, putative	3	424	0.313591	0.279546	0.00136089	0.31223	0.198166	-0.278185	-0.0340448	-0.31223
4682	MAL13P1.325	hypothetical protein, conserved	3	80	0.48829	-0.413166	-0.158206	0.901457	-0.027694	0.254961	-0.901457	-0.646496
4684	MAL13P1.326	ferrochelatase, putative	1	300	-0.746811	-0.875254	-1.00005	0.253243	-0.87404	-0.1248	-0.128443	-0.253243
4686	MAL13P1.327	Ribosomal protein S17 homologue, putative	1	95	-1.1787	-0.645482	-1.21639	0.570912	-1.01353	-0.570912	0.53322	-0.0376927
4691	MAL13P1.328	hypothetical protein, conserved	3	339	-0.414929	-0.213647	-0.661829	0.448181	-0.430135	-0.448181	0.201282	-0.2469
4692	MAL13P1.329	hypothetical protein, conserved	5	293	0.280026	0.113092	0.021198	0.258828	0.138105	-0.091894	-0.166934	-0.258828
4113	MAL13P1.33	hypothetical protein, conserved	5	268	0.310022	0.164217	0.147161	0.162861	0.207134	-0.0170558	-0.145805	-0.162861
4693	MAL13P1.330	hypothetical protein, conserved	4	209	-0.419841	-0.431595	-0.884232	0.464391	-0.578556	-0.452637	-0.0117546	-0.464391
4696	MAL13P1.331	hypothetical protein, conserved	1	85	-1.09185	-0.157515	-0.889425	0.934336	-0.712931	-0.731909	0.934336	0.202427
4697	MAL13P1.332	hypothetical protein, conserved	2	112	-0.259798	-0.068695	-0.562579	0.493884	-0.297024	-0.493884	0.191103	-0.302781
4698	MAL13P1.333	hypothetical protein, conserved	5	2337	0.40092	0.377359	0.250253	0.150667	0.342844	-0.127106	-0.0235611	-0.150667
4699	MAL13P1.334	hypothetical protein, conserved	3	448	0.2075	0.00101674	-0.128048	0.335548	0.0268228	-0.129065	-0.206483	-0.335548
4704	MAL13P1.335	phosphatidylserine synthase i; putative	2	252	-0.87135	-0.573045	-0.940326	0.36728	-0.794907	-0.36728	0.298305	-0.0689758
4705	MAL13P1.336	hypothetical protein, conserved	4	306	0.121217	0.752663	0.14734	0.631447	0.340407	-0.605323	0.631447	0.0261237
4706	MAL13P1.337	Skp1 family protein, putative	1	146	-1.42183	-1.20084	-1.56619	0.365345	-1.39628	-0.365345	0.220985	-0.14436
4707	MAL13P1.338	u1 small nuclear ribonucleoprotein, putative	4	277	0.226972	0.778318	0.540451	0.551346	0.515247	-0.237866	0.551346	0.31348
4708	MAL13P1.339	hypothetical protein, conserved	4	165	0.0183301	-0.218738	-0.41345	0.43178	-0.204619	-0.194712	-0.237068	-0.43178
4114	MAL13P1.34	hypothetical protein, conserved	5	295	0.652341	0.432051	0.2886	0.363741	0.457664	-0.143451	-0.22029	-0.363741
4709	MAL13P1.340	hypothetical protein, conserved	1	234	-0.861114	-0.603341	-1.03601	0.432672	-0.83349	-0.432672	0.257773	-0.174899
4712	MAL13P1.341	60S ribosomal protein	1	193	-1.55416	-1.31183	-1.53112	0.242337	-1.46571	-0.219296	0.242337	0.0230401
4715	MAL13P1.342	hypothetical protein, conserved	5	253	0.0978764	0.203762	-0.330146	0.533907	-0.00950257	-0.533907	0.105885	-0.428022
4716	MAL13P1.343	proteasome regulatory subunit, putative	3	269	-0.270587	0.257166	-0.134221	0.527753	-0.0492143	-0.391387	0.527753	0.136366
4717	MAL13P1.344	RNAse L inhibitor protein, putative	5	540	0.581606	-0.0271781	0.310089	0.608784	0.288172	0.337267	-0.608784	-0.271516
4718	MAL13P1.345	hypothetical protein, conserved	2	110	-1.04972	-0.497085	-1.3759	0.878814	-0.974235	-0.878814	0.552635	-0.326179
4723	MAL13P1.346	DNA repair endonuclease	4	1194	0.375006	0.318224	0.0214677	0.353539	0.238233	-0.296756	-0.0567827	-0.353539
4724	MAL13P1.347	hypothetical protein, conserved	4	327	0.759751	0.444376	0.263461	0.496289	0.489196	-0.180914	-0.315375	-0.496289
4725	MAL13P1.348	hypothetical protein, conserved	3	458	-0.415931	-0.430211	-0.881327	0.465396	-0.575823	-0.451116	-0.0142801	-0.465396
4727	MAL13P1.349	hypothetical protein	5	883	0.41545	0.122306	-0.0546676	0.470117	0.161029	-0.176973	-0.293144	-0.470117
4115	MAL13P1.35	u1 small nuclear ribonucleoprotein a, putative	5	278	0.501098	0.356559	0.0798189	0.421279	0.312492	-0.276741	-0.144539	-0.421279
4728	MAL13P1.350	hypothetical protein, conserved	4	292	-0.224315	-0.177676	-0.594243	0.416567	-0.332078	-0.416567	0.0466395	-0.369927
4729	MAL13P1.351	hypothetical protein, conserved	4	1099	0.289723	-0.149517	-0.435558	0.725281	-0.0984506	-0.286041	-0.439241	-0.725281
4730	MAL13P1.352	hypothetical protein, conserved	5	482	0.278827	0.114796	-0.193455	0.472281	0.0667228	-0.308251	-0.164031	-0.472281
4763	MAL13P1.356	erythrocyte membrane protein 1 (PfEMP1)	5	1900	0.0493957	1.08065	0.954962	1.03125	0.695002	-0.125687	1.03125	0.905566	-0.646496
4116	MAL13P1.36	hypothetical protein, conserved	4	202	0.20237	-0.294597	-0.544686	0.747055	-0.212304	-0.250089	-0.496967	-0.747055
4312	MAL13P1.360	hypothetical protein, conserved	3	212	0.2668	-0.0257569	-0.0881152	0.354915	0.0509759	-0.0623583	-0.292557	-0.354915
4313	MAL13P1.365	conserved hypothetical protein	3	273	0.154392	-0.289735	-0.21577	0.444127	-0.117038	0.0739649	-0.444127	-0.370162
4125	MAL13P1.37	hypothetical protein, conserved	1	597	0.270013	-0.264066	-0.475347	0.74536	-0.156467	-0.211281	-0.534079	-0.74536
4314	MAL13P1.370	hypothetical protein, conserved	4	762	0.20748	-0.0423927	-0.285446	0.492926	-0.0401198	-0.243054	-0.249872	-0.492926
4126	MAL13P1.38	hypothetical protein, conserved	4	358	0.326292	0.264522	-0.0468094	0.373101	0.181335	-0.311332	-0.0617694	-0.373101
4475	MAL13P1.380	chloroquine resistance marker protein, putative	2	5463	0.250976	0.231736	-0.0765072	0.327483	0.135401	-0.308243	-0.0192398	-0.327483
4476	MAL13P1.385	RNA binding protein, putative	5	349	0.492045	0.284296	0.141572	0.350474	0.305971	-0.142724	-0.207749	-0.350474
4130	MAL13P1.39	hypothetical protein, conserved	4	4041	0.0896004	0.133379	-0.124968	0.258347	0.0326703	-0.258347	0.0437782	-0.214569
4477	MAL13P1.390	hypothetical protein	3	419	-0.059332	-0.119623	-0.365363	0.306031	-0.181439	-0.24574	-0.0602907	-0.306031
4478	MAL13P1.395	krox-like protein, putative	4	460	0.425617	0.157573	0.17446	0.268044	0.25255	0.0168867	-0.268044	-0.251157
4053	MAL13P1.4	rifin	2	312	-0.432094	0.339662	0.294702	0.771756	0.0674232	-0.04496	0.771756	0.726797
4131	MAL13P1.40	Proteinase inhibitor protein, putative	3	258	0.0476775	-0.145496	-0.275166	0.322843	-0.124328	-0.12967	-0.193173	-0.322843
4480	MAL13P1.405	erythrocyte membrane protein pfemp3, putative	5	1078	0.362612	0.414157	0.244499	0.169658	0.340423	-0.169658	0.0515452	-0.118113
4132	MAL13P1.41	hypothetical protein, conserved	3	758	0.143487	-0.0819334	-0.401718	0.545205	-0.113388	-0.319785	-0.225421	-0.545205
4630	MAL13P1.410	hypothetical protein, conserved	2	148	-0.680707	0.115249	-0.659689	0.795956	-0.408382	-0.774937	0.795956	0.0210185
4737	MAL13P1.413	membrane associated histidine-rich protein, MAHRP-1	3	213	0.108354	0.828	0.262206	0.719646	0.39952	-0.565794	0.719646	0.153852
4738	MAL13P1.415	hypothetical protein, pseudogene	1	173	-0.680058	-1.13962	-1.1785	0.498441	-0.999393	-0.0388786	-0.459562	-0.498441
4134	MAL13P1.42	recombinase, putative	2	379	-1.23063	-0.433546	-0.987937	0.79708	-0.884036	-0.554391	0.79708	0.242689
4739	MAL13P1.420	hypothetical protein conserved	1	26	-1.38745	-1.75264	-1.47349	0.36519	-1.53786	0.279151	-0.36519	-0.0860385
4740	MAL13P1.425	hypothetical protein	3	55	-0.770349	-1.37981	-0.868475	0.609464	-1.00621	0.511337	-0.609464	-0.0981269
4136	MAL13P1.43	hypothetical protein, conserved	4	248	0.420946	-0.451236	-0.300629	0.872182	-0.110306	0.150607	-0.872182	-0.721575
4741	MAL13P1.430	conserved hypothetical protein, pseudogene	3	126	-0.335904	0.0971861	-0.105033	0.43309	-0.114584	-0.202219	0.43309	0.230871
4742	MAL13P1.435	conserved hypothetical protein	3	29	-0.475148	0.12583	-0.324705	0.600978	-0.224674	-0.450535	0.600978	0.150443
4138	MAL13P1.44	protein phosphatase 2c-like protein, putative	4	444	0.186263	0.0420251	-0.0905649	0.276827	0.0459076	-0.13259	-0.144237	-0.276827
4744	MAL13P1.440	hypothetical protein, pseudogene	3	177	-0.205533	0.320406	-0.0158235	0.52594	0.0330165	-0.33623	0.52594	0.18971
4139	MAL13P1.45	U4/U6 small nuclear ribonuclear protein, putative	4	551	0.270177	0.578108	0.175271	0.402838	0.341185	-0.402838	0.307931	-0.0949066
4745	MAL13P1.450	hypothetical protein, conserved in P. falciparum	3	50	-0.42325	0.586018	-0.349252	1.00927	-0.0621617	-0.93527	1.00927	0.0739981
4746	MAL13P1.455	conserved hypothetical protein	3	52	-0.775756	0.103211	-0.0589847	0.878967	-0.243843	-0.162196	0.878967	0.716771
4145	MAL13P1.46	hypothetical protein, conserved	2	121	-0.395356	-0.234399	-0.697249	0.46285	-0.442335	-0.46285	0.160957	-0.301893
4747	MAL13P1.460	conserved hypothetical protein	2	82	-0.517149	-0.0930117	-0.221226	0.424137	-0.277129	-0.128214	0.424137	0.295923
4748	MAL13P1.465	hypothetical protein	2	125	-0.144186	-0.36635	-0.261088	0.222164	-0.257208	0.105262	-0.222164	-0.116902
4146	MAL13P1.47	mitochondrial ATP synthase delta subunit, putative	4	94	0.0253609	-0.86372	-0.783736	0.889081	-0.540698	0.0799844	-0.889081	-0.809097
4749	MAL13P1.470	hypothetical protein	5	228	-0.1484	0.342733	-0.0277203	0.491133	0.0555377	-0.370454	0.491133	0.12068
4750	MAL13P1.475	hypothetical protein conserved in P. falciparum	4	331	-0.223461	0.268712	0.0716856	0.492173	0.0389788	-0.197026	0.492173	0.295146
4147	MAL13P1.48	hypothetical protein, conserved	3	490	0.278373	-0.170729	-0.396188	0.674562	-0.0961814	-0.225459	-0.449102	-0.674562
4751	MAL13P1.480	histidine-rich protein iii, hrpiii	4	264	0.331151	0.622211	0.379951	0.29106	0.444438	-0.24226	0.29106	0.0488
4752	MAL13P1.485	acyl-coa ligase antigen	2	546	-0.270199	0.110391	0.00235137	0.380589	-0.0524855	-0.108039	0.380589	0.27255
4148	MAL13P1.49	hypothetical protein, conserved	3	92	-0.679373	-0.270913	-0.965304	0.694392	-0.63853	-0.694392	0.408461	-0.285931
4753	MAL13P1.490	StevoR	2	206	-0.92674	-0.128431	-0.190048	0.798309	-0.415073	-0.0616172	0.798309	0.736692
4754	MAL13P1.495	rifin	1	198	-0.538507	0.289659	0.248156	0.828166	-0.000230571	-0.0415029	0.828166	0.786663
4151	MAL13P1.50	hypothetical protein, conserved	5	141	-0.0325244	-0.211932	-0.621573	0.589049	-0.288677	-0.409641	-0.179408	-0.589049
4755	MAL13P1.500	rifin	2	265	-0.604667	0.65401	0.317534	1.25868	0.122292	-0.336475	1.25868	0.922202
4756	MAL13P1.505	stevor	2	214	-0.318557	0.069758	0.380924	0.699481	0.0440416	0.311166	0.388315	0.699481
4152	MAL13P1.51	Rab5b, GTPase	1	172	-1.29477	-0.672259	-1.0962	0.622514	-1.02108	-0.423939	0.622514	0.198576
4757	MAL13P1.510	erythrocyte membrane protein 1 (PfEMP1), pseudogene	5	319	-0.157316	-0.105651	0.383131	0.540446	0.0400547	0.488781	0.0516652	0.540446
4758	MAL13P1.515	rifin	3	275	-0.458292	0.389966	0.413098	0.87139	0.114924	0.0231323	0.848258	0.87139
4154	MAL13P1.52	hypothetical protein, conserved	4	967	0.334207	0.231538	0.133396	0.200812	0.233047	-0.0981423	-0.102669	-0.200812
4759	MAL13P1.520	rifin	2	295	-1.05856	0.231647	-0.181099	1.29021	-0.336005	-0.412747	1.29021	0.877465
4760	MAL13P1.525	conserved hypothetical	1	17	-1.06258	-0.623329	-0.565429	0.497151	-0.750446	0.0578995	0.439252	0.497151
4156	MAL13P1.53	hypothetical protein, conserved	1	71	-1.41739	-1.27468	-1.35785	0.142713	-1.34997	-0.0831777	0.142713	0.0595357
4761	MAL13P1.530	rifin	1	283	-0.936975	0.16393	-0.0958938	1.10091	-0.289646	-0.259824	1.10091	0.841082
4762	MAL13P1.535	rifin	3	287	-0.677378	-0.0177286	0.067917	0.745294	-0.209063	0.0856456	0.659649	0.745294
4158	MAL13P1.54	hypothetical protein, conserved	5	407	0.381205	0.0360517	-0.449487	0.830693	-0.0107435	-0.485539	-0.345154	-0.830693
4479	MAL13P1.540	putative hsp protein	5	440	0.404237	0.402919	0.178607	0.225629	0.328588	-0.224311	-0.00131802	-0.225629
4163	MAL13P1.55	cytochrome c2 precursor,putative	2	154	-0.376212	0.0918319	-0.442812	0.534644	-0.242398	-0.534644	0.468044	-0.0666004
4307	MAL13P1.550	hypothetical protein, conserved	2	125	-0.504388	-0.47116	-0.854576	0.383416	-0.610041	-0.383416	0.0332282	-0.350188
4164	MAL13P1.56	m1-family aminopeptidase	4	721	0.569775	0.35409	0.305649	0.264125	0.409838	-0.0484406	-0.215685	-0.264125
4168	MAL13P1.57	hypothetical protein, conserved	3	150	-0.585866	-1.20777	-1.22604	0.64017	-1.00656	-0.0182677	-0.621902	-0.64017
4060	MAL13P1.58	hypothetical protein, conserved in P. falciparum	3	108	0.550904	0.408301	0.403239	0.147665	0.454148	-0.00506225	-0.142603	-0.147665
4687	MAL13P1.580	hypothetical protein, conserved	1	47	-1.16374	-0.615962	-1.33637	0.720406	-1.03869	-0.720406	0.547775	-0.172631
4062	MAL13P1.59	hypothetical protein, conserved in P. falciparum	4	211	0.291988	-0.156463	-0.141982	0.448451	-0.00215262	0.014481	-0.448451	-0.43397
4054	MAL13P1.6	erythrocyte membrane protein 1-like	3	262	0.100025	0.126021	0.734992	0.634966	0.320346	0.608971	0.0259959	0.634966
4063	MAL13P1.60	erythrocyte binding antigen 140	4	1059	0.0671185	0.505675	0.209705	0.438556	0.260833	-0.295969	0.438556	0.142587
4064	MAL13P1.61	hypothetical protein, conserved in P. falciparum	2	165	-0.0780794	0.220574	-0.178363	0.398937	-0.0119559	-0.398937	0.298654	-0.100283
4067	MAL13P1.62	hypothetical protein	2	93	-1.56404	-0.759347	-1.45654	0.804697	-1.25998	-0.697192	0.804697	0.107506
4174	MAL13P1.63	Plasmodium falciparum asparagine-rich protein	5	501	0.38899	0.465147	0.270749	0.194398	0.374962	-0.194398	0.0761566	-0.118241
4175	MAL13P1.64	ubiquitin-like protein nedd8 homologue, putative	2	68	-0.334237	-0.379697	-0.64366	0.309424	-0.452531	-0.263964	-0.04546	-0.309424
4176	MAL13P1.65	hypothetical protein	3	64	-0.319966	-0.381845	-1.26679	0.946826	-0.656201	-0.884947	-0.061879	-0.946826
4177	MAL13P1.66	hypothetical protein, conserved	3	1173	0.141395	0.0512775	-0.398996	0.540391	-0.0687747	-0.450274	-0.0901173	-0.540391
4178	MAL13P1.67	methionyl-tRNA formyltransferase, putative	4	266	0.130966	-0.346867	-0.746502	0.877469	-0.320801	-0.399635	-0.477833	-0.877469
4179	MAL13P1.68	peptidyl-prolyl cis-trans isomerase, putative	3	133	-0.387551	-0.156159	-0.6977	0.541541	-0.413803	-0.541541	0.231392	-0.310149
4183	MAL13P1.69	septum formation protein MAF homologue, putative	2	265	0.0355452	-0.18138	-0.444887	0.480432	-0.196907	-0.263507	-0.216925	-0.480432
4055	MAL13P1.7	stevor	2	244	-0.474371	0.534642	0.435203	1.00901	0.165158	-0.0994388	1.00901	0.909575
4184	MAL13P1.70	hypothetical protein, conserved	5	2089	0.308911	0.0991144	-0.189724	0.498635	0.0727671	-0.288839	-0.209797	-0.498635
4185	MAL13P1.71	hypothetical protein, conserved	4	268	0.0830547	-0.229087	-0.831467	0.914522	-0.325833	-0.60238	-0.312142	-0.914522
4186	MAL13P1.72	hypothetical protein, conserved	4	500	0.201211	-0.270281	-0.287583	0.488794	-0.118884	-0.0173023	-0.471492	-0.488794
4187	MAL13P1.73	hypothetical protein, conserved	5	366	0.538849	-0.11699	-0.19327	0.73212	0.0761963	-0.0762808	-0.655839	-0.73212
4189	MAL13P1.74	hypothetical protein, conserved	4	377	-0.00863574	-0.249881	-0.345574	0.336938	-0.201363	-0.095693	-0.241245	-0.336938
4193	MAL13P1.75	hypothetical protein, conserved	2	475	0.196474	0.379519	0.149293	0.230226	0.241762	-0.230226	0.183045	-0.0471815
4195	MAL13P1.76	TFIIH basal transcription factor subunit	4	274	0.140426	-0.473266	-0.414117	0.613691	-0.248986	0.0591487	-0.613691	-0.554543
4196	MAL13P1.77	hypothetical protein, conserved	2	106	-0.103757	-0.972266	-1.40196	1.2982	-0.825994	-0.429695	-0.868509	-1.2982
4198	MAL13P1.78	hypothetical protein, conserved	4	713	0.559501	-0.0365322	-0.119063	0.678563	0.134635	-0.0825304	-0.596033	-0.678563
4200	MAL13P1.79	hypothetical protein, conserved	5	285	0.223208	0.405393	-0.191663	0.597056	0.145646	-0.597056	0.182185	-0.414871
4056	MAL13P1.8	RIF pseudogene	2	356	-0.694981	0.152926	0.0832313	0.847907	-0.152941	-0.0696947	0.847907	0.778213
4201	MAL13P1.80	hypothetical protein, conserved	1	53	-1.20619	-0.618908	-1.44163	0.822721	-1.08891	-0.822721	0.587287	-0.235434
4202	MAL13P1.81	hypothetical protein, conserved	1	143	-1.76372	-1.5279	-1.73304	0.235825	-1.67489	-0.205138	0.235825	0.0306864
4203	MAL13P1.82	phosphatidylinositol synthase, putative	1	126	-1.23292	-0.400055	-1.31642	0.916368	-0.983133	-0.916368	0.832864	-0.0835043
4206	MAL13P1.83	karyopherin	4	656	0.309068	-0.519542	-0.349346	0.82861	-0.186606	0.170196	-0.82861	-0.658414
4207	MAL13P1.84	protein kinase, putative	1	234	-1.32117	-0.764986	-1.62462	0.859635	-1.23693	-0.859635	0.556185	-0.30345
4210	MAL13P1.85	hypothetical protein, conserved	3	147	-0.74278	-0.749247	-1.30108	0.558298	-0.931035	-0.551831	-0.0064669	-0.558298
4212	MAL13P1.86	cholinephosphate cytidylyltransferase	3	551	0.324561	0.327299	0.255444	0.071855	0.302434	-0.071855	0.00273803	-0.069117
4214	MAL13P1.87	sec20 homolog, putative	1	226	-1.26854	-0.385294	-1.25357	0.88325	-0.969135	-0.868274	0.88325	0.0149757
4215	MAL13P1.88	hypothetical protein, conserved	5	686	0.427485	0.321432	0.184444	0.243041	0.31112	-0.136988	-0.106053	-0.243041
4221	MAL13P1.89	hypothetical protein, conserved	1	60	-1.20357	-0.729154	-1.51204	0.782884	-1.14826	-0.782884	0.474419	-0.308465
4222	MAL13P1.90	hypothetical protein, conserved	4	308	-0.193337	-0.326445	-0.78429	0.590953	-0.434691	-0.457845	-0.133108	-0.590953
4223	MAL13P1.91	hypothetical protein, conserved	2	103	-0.891447	-0.203607	-1.38157	1.17796	-0.825542	-1.17796	0.687841	-0.490124
4224	MAL13P1.92	40S ribosomal protein S15, putative	2	112	-0.410983	-0.505539	-0.264144	0.241394	-0.393555	0.241394	-0.0945559	0.146838
4225	MAL13P1.93	hypothetical protein, conserved	4	630	0.215672	0.063313	-0.0953236	0.310996	0.0612205	-0.158637	-0.152359	-0.310996
4226	MAL13P1.94	hypothetical protein, conserved	2	141	-0.631159	-0.349587	-0.838052	0.488464	-0.606266	-0.488464	0.281572	-0.206893
4227	MAL13P1.95	ferredoxin	3	141	0.0722691	-0.031248	-0.244597	0.316866	-0.0678587	-0.213349	-0.103517	-0.316866
4230	MAL13P1.96	chromosome segregation protein, putative	5	987	-0.213821	0.3425	-0.229092	0.571592	-0.033471	-0.571592	0.556321	-0.0152713
4231	MAL13P1.97	hypothetical protein	1	52	-0.948135	-1.55951	-1.76179	0.81365	-1.42314	-0.202277	-0.611372	-0.81365
4949	MAL14_5S_1	deleted	1	36	-1.52158	-1.69999	-1.75597	0.234388	-1.65918	-0.055976	-0.178412	-0.234388
4950	MAL14_5S_2	deleted	2	37	-1.32783	-1.71096	-1.82733	0.499505	-1.62204	-0.116372	-0.383133	-0.499505
4951	MAL14_5S_3	deleted	2	36	-1.57628	-1.69952	-1.80278	0.226508	-1.69286	-0.103262	-0.123246	-0.226508
5136	MAL14_tRNA.SelCys1	tRNA Selenocysteine tRNA, putative	4	32	-0.386742	-0.775866	-1.02944	0.642699	-0.730683	-0.253575	-0.389124	-0.642699
510	MAL3_tRNA_Ile1	tRNA Isoleucine	1	36	-1.57714	-1.19698	-1.20032	0.380164	-1.32481	-0.00334151	0.380164	0.376822
509	MAL3_tRNA_Val1	tRNA Valine	1	31	-1.94749	-1.09473	-1.00098	0.946514	-1.34773	0.0937532	0.85276	0.946514
751	MAL4_tRNA_Ala1	tRNA Alanine	1	31	-1.87394	-1.66869	-0.803196	1.07075	-1.44861	0.865498	0.205247	1.07075
663	MAL4_tRNA_Asn1	tRNA Asparagine	1	35	-1.18116	-1.0355	-0.324972	0.85619	-0.847212	0.710529	0.14566	0.85619
752	MAL4_tRNA_Glu1	tRNA Glutamine	1	35	-1.58863	-1.09721	-0.828452	0.760179	-1.17143	0.268757	0.491422	0.760179
738	MAL4_tRNA_Ile1	tRNA Isoleucine	1	36	-1.38616	-1.15525	-1.06323	0.32293	-1.20154	0.0920214	0.230909	0.32293
737	MAL4_tRNA_Ser1	tRNA Serine	1	36	-1.65415	-1.42656	-0.682477	0.971668	-1.2544	0.744086	0.227582	0.971668
1212	MAL5_18S	deleted	2	940	-0.447063	-0.0218057	-0.018194	0.428869	-0.162354	0.00361171	0.425257	0.428869
1216	MAL5_28S	deleted	3	1691	-0.562219	0.0676273	-0.207036	0.629847	-0.233876	-0.274663	0.629847	0.355184
1214	MAL5_5.8S	deleted	3	74	-0.229858	0.191672	-0.468097	0.659768	-0.168761	-0.659768	0.42153	-0.238239
1213	MAL5_ITS1	deleted	3	70	-0.660498	-0.617523	-0.933222	0.315698	-0.737081	-0.315698	0.0429753	-0.272723
1215	MAL5_ITS2	deleted	3	47	-0.950953	-0.36202	-0.720554	0.588933	-0.677842	-0.358535	0.588933	0.230399
1192	MAL5_tRNA_Arg1	tRNA Arginine	1	31	-1.10866	-1.32046	0.0696861	1.39015	-0.786479	1.39015	-0.211795	1.17835
1173	MAL5_tRNA_Glu1	tRNA Glutamic acid	1	32	-0.820404	-0.917308	0.0298655	0.947174	-0.569282	0.947174	-0.0969048	0.850269
999	MAL5_tRNA_Leu1	tRNA Leucine	1	38	-1.08679	-0.956435	-0.173299	0.913489	-0.73884	0.783137	0.130352	0.913489
1174	MAL5_tRNA_Leu2	tRNA Leucine	2	40	-0.911457	-1.1387	-0.0654979	1.0732	-0.705218	1.0732	-0.227242	0.845959
1039	MAL5_tRNA_Phe1	tRNA Phenylalanine	1	36	-1.76711	-1.55735	-0.850494	0.916617	-1.39165	0.706854	0.209763	0.916617
1432	MAL6_tRNA_Ala1	tRNA Alanine	1	33	-1.54689	-0.878363	-0.773291	0.773595	-1.06618	0.105072	0.668523	0.773595
1433	MAL6_tRNA_Leu1	tRNA Leucine	2	39	-1.47137	-0.845861	-0.638166	0.833207	-0.985133	0.207695	0.625512	0.833207
1440	MAL6_tRNA_Ser1	tRNA Serine	1	40	-1.9841	-0.958697	-1.63707	1.0254	-1.52662	-0.678375	1.0254	0.347028
1810	MAL7_18S	deleted	2	177	-0.0805714	-0.124125	0.0637455	0.187871	-0.0469838	0.187871	-0.0435541	0.144317
1811	MAL7_18Sa	deleted	3	430	-0.355877	0.16018	0.121717	0.516056	-0.02466	-0.0384625	0.516056	0.477594
1815	MAL7_28S	deleted	3	1122	-0.624159	0.0411352	-0.332077	0.665294	-0.305033	-0.373212	0.665294	0.292082
1816	MAL7_28Sa	deleted	3	203	-0.419081	-0.108068	-0.219659	0.311013	-0.248936	-0.111591	0.311013	0.199422
1813	MAL7_5.8s	deleted	3	74	-0.133036	0.208432	-0.563253	0.771685	-0.162619	-0.771685	0.341468	-0.430217
1812	MAL7_ITS1	deleted	3	63	-0.622394	-0.645477	-1.03654	0.414147	-0.768137	-0.391064	-0.023083	-0.414147
1814	MAL7_ITS2	deleted	3	46	-0.960087	-0.362398	-0.77375	0.597689	-0.698745	-0.411352	0.597689	0.186337
1587	MAL7_tRNA_Ala1	tRNA Alanine	1	36	-1.42691	-1.75381	-0.67686	1.07695	-1.28586	1.07695	-0.326898	0.750051
1701	MAL7_tRNA_Asp1	tRNA Asparatic acid	1	31	-1.30696	-1.26319	-0.154353	1.1526	-0.908167	1.10884	0.0437624	1.1526
1626	MAL7_tRNA_His1	tRNA Histidine	1	35	-2.47573	-1.9704	-1.4235	1.05222	-1.95655	0.546899	0.505326	1.05222
1702	MAL7_tRNA_Leu1	tRNA Leucine	1	36	-1.87276	-1.19091	-1.16574	0.707024	-1.4098	0.0251658	0.681858	0.707024
1627	MAL7_tRNA_Lys1	tRNA Lysine	1	33	-1.50856	-1.40577	-0.703814	0.80475	-1.20605	0.701954	0.102795	0.80475
1628	MAL7_tRNA_Lys2	tRNA Lysine	1	36	-2.05552	-1.78811	-1.24016	0.815354	-1.6946	0.547946	0.267408	0.815354
1703	MAL7_tRNA_Ser1	tRNA serine	1	38	-1.55396	-1.51688	-1.09313	0.460826	-1.38799	0.42375	0.0370752	0.460826
1625	MAL7_tRNA_Thr1	tRNA Threonine	1	31	-2.53364	-2.21682	-1.65796	0.875689	-2.13614	0.558864	0.316825	0.875689
1862	MAL7_tRNA_Thr2	tRNA Threonine	1	35	-1.50496	-0.917674	-0.883511	0.621447	-1.10205	0.0341632	0.587284	0.621447
1588	MAL7_tRNA_Tyr1	tRNA Tyrosine	1	40	-1.38475	-1.65044	-1.0047	0.645733	-1.34663	0.645733	-0.265691	0.380042
1861	MAL7_tRNA_Val1	tRNA Valine	1	33	-1.85653	-1.5623	-1.25162	0.604917	-1.55682	0.310683	0.294234	0.604917
1589	MAL7P1.10	hypothetical protein, conserved	1	101	-1.17545	-0.860664	-1.31063	0.449968	-1.11558	-0.449968	0.314788	-0.135181
1745	MAL7P1.100	serine/threonine protein kinase, Pfnek-4	2	397	-1.50984	-0.682524	-1.48179	0.827317	-1.22472	-0.799262	0.827317	0.0280557
1747	MAL7P1.102	hypothetical protein, conserved	4	1746	0.100973	0.317942	-0.0646785	0.38262	0.118079	-0.38262	0.216968	-0.165652
1753	MAL7P1.104	3'-5' exoribonuclease Csl4 homolog, putative	3	194	-0.774868	-0.157918	-0.988574	0.830656	-0.640453	-0.830656	0.61695	-0.213706
1756	MAL7P1.105	hypothetical protein, conserved	1	149	-0.948888	-0.774795	-1.13091	0.356111	-0.951529	-0.356111	0.174094	-0.182017
1758	MAL7P1.106	hypothetical protein, conserved	1	115	-1.33091	-0.721167	-1.62206	0.900892	-1.22471	-0.900892	0.609739	-0.291153
1759	MAL7P1.107	hypothetical protein, conserved	1	306	-1.5432	-0.944156	-1.32754	0.599046	-1.27163	-0.383388	0.599046	0.215659
1760	MAL7P1.108	hypothetical protein, conserved	1	83	-2.16372	-1.61325	-1.82051	0.550467	-1.86583	-0.207256	0.550467	0.343211
1761	MAL7P1.109	hypothetical protein, conserved	4	1370	0.10117	0.496403	-0.0173763	0.51378	0.193399	-0.51378	0.395234	-0.118546
1593	MAL7P1.11	hypothetical protein, conserved	4	145	0.263263	0.291011	0.170237	0.120774	0.241504	-0.120774	0.027748	-0.0930264
1762	MAL7P1.110	Ham1-like protein, putative	2	174	-1.49138	-0.760309	-1.74093	0.980619	-1.33087	-0.980619	0.731075	-0.249544
1763	MAL7P1.111	hypothetical protein, conserved	5	197	0.00465989	0.284993	-0.244393	0.529386	0.0150865	-0.529386	0.280333	-0.249053
1766	MAL7P1.112	hypothetical protein, conserved	3	828	0.0911854	0.0167317	-0.227972	0.319158	-0.0400185	-0.244704	-0.0744537	-0.319158
1767	MAL7P1.113	DEAD box helicase, putative	5	678	0.319439	0.285492	0.0180218	0.301417	0.207651	-0.26747	-0.0339468	-0.301417
1768	MAL7P1.114	P36-like protein homologue, putative	1	212	-1.10723	-0.505301	-1.42295	0.917653	-1.01183	-0.917653	0.601931	-0.315722
1769	MAL7P1.115	hypothetical membrane protein, conserved	5	343	0.261033	0.0424811	-0.416787	0.677819	-0.0377576	-0.459268	-0.218552	-0.677819
1772	MAL7P1.117	hypothetical protein, conserved	2	93	-0.914289	-0.212244	-0.911041	0.702046	-0.679191	-0.698798	0.702046	0.00324796
1774	MAL7P1.118	PelOta protein homologue, putative	4	336	0.381337	0.36117	0.0552012	0.326135	0.265903	-0.305969	-0.0201662	-0.326135
1775	MAL7P1.119	hypothetical protein, conserved	4	484	0.271351	0.533482	0.3373	0.262131	0.380711	-0.196182	0.262131	0.0659492
1595	MAL7P1.12	erythrocyte membrane-associated antigen	4	2107	0.488615	0.685614	0.575769	0.196999	0.583333	-0.109845	0.196999	0.0871538
1776	MAL7P1.120	hypothetical protein, conserved	4	1192	0.493287	0.310768	0.0566795	0.436607	0.286912	-0.254089	-0.182519	-0.436607
1777	MAL7P1.122	conserved GTP-binding protein, putative	4	388	0.360119	0.402464	0.115202	0.287262	0.292595	-0.287262	0.0423455	-0.244917
1782	MAL7P1.123	hypothetical protein, conserved	1	371	-1.42047	-0.85954	-1.30385	0.560933	-1.19462	-0.444311	0.560933	0.116622
1785	MAL7P1.124	hypothetical protein, conserved	3	376	-0.449839	-0.425011	-0.694549	0.269538	-0.523133	-0.269538	0.0248278	-0.24471
1786	MAL7P1.125	hypothetical protein, conserved	5	836	0.256095	0.385369	0.547661	0.291565	0.396375	0.162292	0.129274	0.291565
1792	MAL7P1.126	hypothetical protein, conserved	4	1382	0.422628	0.457114	0.279837	0.177277	0.386526	-0.177277	0.0344863	-0.142791
1793	MAL7P1.127	hypothetical protein, conserved	3	1197	0.146983	-0.00191367	-0.420091	0.567075	-0.0916739	-0.418178	-0.148897	-0.567075
1794	MAL7P1.129	hypothetical protein, conserved	4	1346	0.0369592	0.64978	0.448964	0.612821	0.378568	-0.200815	0.612821	0.412005
1596	MAL7P1.13	hypothetical protein, conserved	1	171	-2.07172	-1.54353	-2.07873	0.535195	-1.89799	-0.535195	0.52818	-0.00701465
1796	MAL7P1.130	3-demethylubiquinone-9 3-methyltransferase-like protein, putative	2	237	-0.670981	-0.343373	-0.88919	0.545817	-0.634515	-0.545817	0.327608	-0.218209
1798	MAL7P1.131	hypothetical protein, conserved	1	190	-0.995627	-0.838025	-0.851499	0.157602	-0.89505	-0.0134739	0.157602	0.144128
1799	MAL7P1.132	hypothetical protein, conserved	4	1881	0.193311	0.312869	-0.116297	0.429166	0.129961	-0.429166	0.119558	-0.309609
1800	MAL7P1.133	hypothetical protein, conserved	3	158	-1.04519	-1.03116	-1.39665	0.365487	-1.15767	-0.365487	0.014024	-0.351463
1801	MAL7P1.134	hypothetical protein, conserved	5	3248	0.324726	0.250227	-0.00842266	0.333149	0.188843	-0.258649	-0.0744991	-0.333149
1802	MAL7P1.137	kelch protein, putative	5	524	-0.1023	0.214234	-0.349205	0.563439	-0.0790906	-0.563439	0.316534	-0.246905
1805	MAL7P1.138	hypothetical membrane protein, conserved	4	849	0.298598	0.171224	-0.278318	0.576916	0.0638344	-0.449542	-0.127374	-0.576916
1806	MAL7P1.139	mago nashi protein homolog, putative	1	123	-1.47822	-0.736817	-1.18883	0.7414	-1.13462	-0.452014	0.7414	0.289387
1597	MAL7P1.14	hypothetical protein, conserved	2	310	0.209597	0.267433	0.149563	0.11787	0.208864	-0.11787	0.0578363	-0.0600341
1808	MAL7P1.141	hypothetical protein, conserved	1	91	-1.6755	-1.1242	-1.60057	0.551297	-1.46676	-0.476369	0.551297	0.0749278
1809	MAL7P1.142	hypothetical protein, conserved	4	54	0.674571	0.927268	0.73955	0.252698	0.780463	-0.187718	0.252698	0.0649794
1818	MAL7P1.144	protein kinase, putative	5	682	0.499367	0.356816	0.474999	0.14255	0.443727	0.118183	-0.14255	-0.0243674
1819	MAL7P1.145	mismatch repair protein pms1 homologue, putative	4	1038	0.176995	0.552663	0.237452	0.375668	0.32237	-0.315211	0.375668	0.0604566
1820	MAL7P1.146	hypothetical protein, conserved	1	4419	0.174436	0.203281	-0.108966	0.312247	0.0895837	-0.312247	0.0288456	-0.283402
1821	MAL7P1.147	ubiquitin carboxyl-terminal hydrolase, putative	5	3691	0.234269	0.477958	0.341632	0.243689	0.351287	-0.136326	0.243689	0.107363
1826	MAL7P1.149	hypothetical protein, conserved	5	1209	0.836921	0.633161	0.885973	0.252812	0.785352	0.252812	-0.20376	0.0490524
1599	MAL7P1.15	hypothetical membrane protein, conserved	4	4154	0.194686	0.2119	-0.0870604	0.29896	0.106509	-0.29896	0.0172135	-0.281747
1827	MAL7P1.150	cysteine desulfurase, putative	5	718	0.231786	0.157188	0.0246228	0.207164	0.137866	-0.132566	-0.074598	-0.207164
1828	MAL7P1.151	modification methylase-like protein, putative	4	816	0.607972	0.275346	0.148344	0.459629	0.343887	-0.127002	-0.332627	-0.459629
1831	MAL7P1.152	hypothetical protein, conserved	4	639	0.122321	-0.389551	-0.568194	0.690515	-0.278475	-0.178643	-0.511872	-0.690515
1837	MAL7P1.153	hypothetical protein, conserved	4	419	0.350125	0.0870772	-0.141827	0.491951	0.0984583	-0.228904	-0.263047	-0.491951
1839	MAL7P1.154	hypothetical protein, conserved	4	91	-0.459292	-0.399247	-0.902526	0.503279	-0.587022	-0.503279	0.0600458	-0.443233
1840	MAL7P1.154a	hypothetical protein, conserved	1	162	-0.985266	-0.922722	-1.11166	0.188941	-1.00655	-0.188941	0.0625434	-0.126398
1841	MAL7P1.155	hypothetical protein, conserved	4	1459	0.268622	0.267237	0.0910772	0.177545	0.208979	-0.17616	-0.00138518	-0.177545
1842	MAL7P1.156	hypothetical protein, conserved	4	799	0.24882	0.310986	-0.202921	0.513908	0.118962	-0.513908	0.062166	-0.451742
1843	MAL7P1.157	hypothetical protein, conserved	4	305	-0.0701641	0.162725	-0.512139	0.674864	-0.13986	-0.674864	0.232889	-0.441975
1844	MAL7P1.157a	hypothetical protein	5	590	-0.314338	0.0295788	-0.603021	0.6326	-0.295927	-0.6326	0.343917	-0.288683
1845	MAL7P1.158	signal recognition particle, putative	2	88	-1.14329	-0.603325	-1.40907	0.805741	-1.05189	-0.805741	0.539962	-0.265779
1847	MAL7P1.159	antioxidant protein, putative	3	140	-0.72238	-0.16834	-0.839555	0.671215	-0.576759	-0.671215	0.55404	-0.117175
1600	MAL7P1.16	hypothetical membrane protein, conserved	4	2987	0.380888	0.257079	0.0891367	0.291752	0.242368	-0.167942	-0.12381	-0.291752
1851	MAL7P1.160	hypothetical protein, conserved	1	150	-1.14567	-0.49206	-1.4969	1.00484	-1.04488	-1.00484	0.653611	-0.351229
1853	MAL7P1.161	dynein light chain, putative	1	77	-1.62901	-1.39609	-1.71389	0.317799	-1.57966	-0.317799	0.232923	-0.0848767
1854	MAL7P1.162	dynein heavy chain, putative	4	4446	0.405452	0.466131	0.37126	0.094871	0.414281	-0.094871	0.0606787	-0.0341923
1855	MAL7P1.163	hypothetical protein, conserved	1	146	-0.877199	-0.878407	-1.57499	0.697795	-1.1102	-0.696586	-0.00120837	-0.697795
1857	MAL7P1.164	adapter-related protein, putative	3	878	0.226733	-0.219353	-0.387424	0.614157	-0.126682	-0.168071	-0.446086	-0.614157
1860	MAL7P1.167	hypothetical protein, conserved	3	3043	0.107221	0.457859	0.183117	0.350638	0.249399	-0.274742	0.350638	0.0758967
1601	MAL7P1.17	hypothetical membrane protein, conserved	4	2343	0.139716	0.541851	0.103045	0.438805	0.261537	-0.438805	0.402135	-0.0366708
1863	MAL7P1.170	ring stage expressed protein	4	290	-0.108938	0.813099	0.255524	0.922036	0.319895	-0.557575	0.922036	0.364461
1864	MAL7P1.171	hypothetical protein	5	1774	0.438715	0.512306	0.728297	0.289582	0.559773	0.21599	0.0735913	0.289582
1865	MAL7P1.172	hypothetical protein, conserved	2	1008	-0.0853915	0.275168	0.0955758	0.360559	0.0951173	-0.179592	0.360559	0.180967
1866	MAL7P1.173	hypothetical protein	3	335	-0.298897	-0.0995758	-0.418853	0.319277	-0.272442	-0.319277	0.199321	-0.119956
1867	MAL7P1.174	hypothetical protein, conserved in P.falciparum	3	284	-0.350996	-0.307508	-0.498535	0.191027	-0.38568	-0.191027	0.0434874	-0.14754
1868	MAL7P1.175	protein kinase, putative, pseudogene	4	493	0.34823	0.213641	0.0479293	0.3003	0.203267	-0.165712	-0.134588	-0.3003
1869	MAL7P1.176	erythrocyte binding antigen	3	1515	0.212995	0.687873	0.563452	0.474878	0.488107	-0.124421	0.474878	0.350457
1871	MAL7P1.177	predicted integral membrane protein, conserved in P. falciparum	2	160	-0.404505	-0.0509233	-0.474141	0.423218	-0.309856	-0.423218	0.353582	-0.0696361
1872	MAL7P1.178	hypothetical protein, conserved in P.falciparum	3	505	-0.031735	0.523374	0.247504	0.555109	0.246381	-0.27587	0.555109	0.279239
1605	MAL7P1.18	serine/threonine protein kinase, putative	2	1735	0.0343369	0.194473	0.00350234	0.19097	0.0774373	-0.19097	0.160136	-0.0308346
1874	MAL7P1.183	erythrocyte membrane protein 1 (PfEMP1) pseudogene	5	495	-0.109515	0.0637201	0.542318	0.651833	0.165507	0.478597	0.173236	0.651833
1876	MAL7P1.184	rifin	2	457	-0.834486	0.369038	0.223826	1.20352	-0.0805407	-0.145212	1.20352	1.05831
1878	MAL7P1.185	rifin	2	448	-0.864749	0.22856	-0.180821	1.09331	-0.272337	-0.409381	1.09331	0.683928
1881	MAL7P1.186	VAR-like erythrocyte membrane protein 1	3	421	0.034495	0.242342	0.813721	0.779226	0.363519	0.571379	0.207847	0.779226
1883	MAL7P1.187	erythrocyte membrane protein 1 (PfEMP1)	2	3364	-0.319843	0.773451	0.616997	1.09329	0.356868	-0.156454	1.09329	0.93684
1606	MAL7P1.19	ubiquitin-transferase, putative	4	4376	0.0429968	0.347393	0.106581	0.304397	0.165657	-0.240812	0.304397	0.0635844
1609	MAL7P1.20	peptide chain release factor, putative	4	414	-0.128448	-0.0097125	-0.384323	0.374611	-0.174161	-0.374611	0.118736	-0.255875
1573	MAL7P1.200	rifin	2	403	-0.502512	0.00287339	0.114694	0.617206	-0.128315	0.111821	0.505385	0.617206
1616	MAL7P1.201	hypothetical protein, conserved	4	1282	0.0112927	0.120524	-0.148099	0.268623	-0.00542767	-0.268623	0.109231	-0.159392
1619	MAL7P1.202	hypothetical protein, conserved	3	916	0.454008	0.0872668	0.0715176	0.38249	0.204264	-0.0157492	-0.366741	-0.38249
1620	MAL7P1.203	hypothetical protein, conserved	4	1222	0.0352596	-0.116531	-0.25636	0.29162	-0.112544	-0.139829	-0.151791	-0.29162
1622	MAL7P1.204	hypothetical protein, conserved	5	1926	0.316772	0.673426	0.394932	0.356654	0.46171	-0.278493	0.356654	0.0781601
1623	MAL7P1.205	hypothetical protein, conserved	5	455	-0.127881	-0.426438	-0.590948	0.463067	-0.381755	-0.16451	-0.298557	-0.463067
1624	MAL7P1.206	DNA mismatch repair enzyme, putative	3	791	0.227599	0.271326	-0.112799	0.384126	0.128709	-0.384126	0.0437275	-0.340398
1629	MAL7P1.207	hypothetical protein, conserved	3	1961	0.232702	0.219253	-0.00676195	0.239464	0.148398	-0.226015	-0.0134497	-0.239464
1630	MAL7P1.208	rhoptry-associated membrane antigen, RAMA	5	522	0.347398	0.747824	0.690084	0.400426	0.595102	-0.0577402	0.400426	0.342686
1631	MAL7P1.209	AAA family ATPase, putative	2	633	0.196539	0.410664	0.0635966	0.347067	0.2236	-0.347067	0.214125	-0.132942
1613	MAL7P1.21	origin recognition complex subunit, putative	5	652	0.674926	0.0954021	0.169756	0.579524	0.313361	0.074354	-0.579524	-0.50517
1553	MAL7P1.212	erythrocyte membrane protein 1 (PfEMP1)	2	2518	-0.494494	0.564385	0.41529	1.05888	0.161727	-0.149095	1.05888	0.909784
1554	MAL7P1.213	rifin	3	423	-0.622565	0.272268	-0.0470336	0.894833	-0.132443	-0.319302	0.894833	0.575531
1555	MAL7P1.214	VAR pseudogene fragment, erythrocyte membrane protein 1 (PfEMP1) pseudogene fragment	3	431	-0.00501354	0.222902	0.579523	0.584536	0.265804	0.35662	0.227916	0.584536
1556	MAL7P1.215	rifin	2	452	-0.862804	0.406774	0.0770553	1.26958	-0.126325	-0.329719	1.26958	0.939859
1557	MAL7P1.216	rifin	3	425	-0.317519	0.502607	0.436092	0.820126	0.20706	-0.0665144	0.820126	0.753612
1558	MAL7P1.217	rifin	2	471	-0.657046	0.547183	0.262042	1.20423	0.0507265	-0.285141	1.20423	0.919088
1559	MAL7P1.218	stevor	2	380	-0.602525	0.187266	0.188399	0.790924	-0.0756202	0.00113273	0.789791	0.790924
1560	MAL7P1.219	rifin	2	409	-0.980316	0.363925	0.0159074	1.34424	-0.200161	-0.348017	1.34424	0.996224
1632	MAL7P1.22	hypothetical protein, conserved	4	814	0.306984	0.00405303	-0.387941	0.694925	-0.0256346	-0.391994	-0.302931	-0.694925
1561	MAL7P1.220	hypothetical protein, conserved in P. falciparum	2	246	-0.658821	-0.344678	-0.0422383	0.616583	-0.348579	0.302439	0.314144	0.616583
1563	MAL7P1.222	rifin	1	381	-0.803449	0.184854	0.0680198	0.988303	-0.183525	-0.116834	0.988303	0.871469
1564	MAL7P1.223	stevor, putative	1	346	-0.548384	0.0729971	0.387194	0.935578	-0.0293975	0.314197	0.621381	0.935578
1565	MAL7P1.224	hypothetical protein, conserved in P. falciparum	2	285	-1.01205	-0.0790089	-0.36415	0.933038	-0.485069	-0.285141	0.933038	0.647897
1566	MAL7P1.225	hypothetical protein, conserved in P. falciparum	4	311	-0.249394	0.1509	0.114136	0.400293	0.00521387	-0.0367639	0.400293	0.36353
1567	MAL7P1.226	rifin, pseudogene	2	292	-0.518077	-0.127632	-0.279134	0.390445	-0.308281	-0.151502	0.390445	0.238942
1568	MAL7P1.227	stevor	2	311	-0.369958	0.409749	-0.0205379	0.779707	0.00641779	-0.430287	0.779707	0.34942
1571	MAL7P1.228	Heat Shock 70 KDa Protein, (HSP70)	1	793	0.0312117	0.245725	0.210307	0.214513	0.162415	-0.0354178	0.214513	0.179096
1572	MAL7P1.229	Cytoadherence linked asexual protein	2	1613	-0.350592	-0.293511	-0.59842	0.304909	-0.414174	-0.304909	0.0570813	-0.247828
1635	MAL7P1.23	RAP protein, putative	5	791	0.0607707	-0.0284027	-0.466523	0.527294	-0.144718	-0.43812	-0.0891734	-0.527294
1569	MAL7P1.230	hypothetical protein, conserved in Plasmodium falciparum	2	326	-0.309069	0.141203	-0.415812	0.557014	-0.194559	-0.557014	0.450272	-0.106742
1636	MAL7P1.24	hypothetical protein, conserved	4	281	0.0948202	-0.15606	-0.222488	0.317309	-0.0945761	-0.066428	-0.250881	-0.317309
1637	MAL7P1.25	cytoskeleton associated protein, putative	4	679	0.329585	-0.0276835	-0.175419	0.505004	0.0421605	-0.147736	-0.357268	-0.505004
1640	MAL7P1.26	O-sialoglycoprotein endopeptidase, putative	1	218	-1.21511	-0.669051	-1.12154	0.546062	-1.0019	-0.452486	0.546062	0.0935763
1647	MAL7P1.27	chloroquine resistance transporter	1	434	-1.33906	-0.907981	-1.14545	0.431075	-1.13083	-0.237466	0.431075	0.193609
1653	MAL7P1.28	ribonucleases p/mrp protein subunit, putative	4	1349	0.123221	0.133204	-0.0257615	0.158966	0.0768881	-0.158966	0.0099831	-0.148983
1656	MAL7P1.29	hypothetical protein, conserved	5	2626	0.0203696	0.239342	0.000784176	0.238558	0.0868318	-0.238558	0.218972	-0.0195854
1655	MAL7P1.29a	hypothetical protein, conserved	1	73	-2.19995	-1.57815	-1.81374	0.621794	-1.86395	-0.235588	0.621794	0.386206
1574	MAL7P1.3	hypothetical protein, conserved in P. falciparum	1	350	-0.784652	-0.0961065	-0.504607	0.688545	-0.461788	-0.4085	0.688545	0.280045
1657	MAL7P1.30	hypothetical protein, conserved	3	2950	-0.314833	-0.277939	-0.646348	0.368409	-0.41304	-0.368409	0.0368944	-0.331515
1617	MAL7P1.300	hypothetical protein, conserved	1	65	-1.37736	-0.481988	-1.83724	1.35526	-1.2322	-1.35526	0.895376	-0.45988
1660	MAL7P1.31	hypothetical membrane protein, conserved	1	270	-1.59726	-1.16536	-1.5279	0.431896	-1.43017	-0.362542	0.431896	0.0693547
1562	MAL7P1.310	Stevor, putative, degenerate	2	291	-0.871381	0.0991868	0.0931086	0.970567	-0.226362	-0.00607821	0.970567	0.964489
1661	MAL7P1.32	hypothetical protein, conserved	5	245	-0.0256275	0.119088	-0.347784	0.466872	-0.0847744	-0.466872	0.144716	-0.322156
1621	MAL7P1.320	Ribosomal protein, L37e, putative	1	127	-1.24901	0.0439796	-0.780233	1.29299	-0.661754	-0.824213	1.29299	0.468777
1570	MAL7P1.321	deleted	5	387	0.787753	0.603149	1.2052	0.602052	0.865368	0.602052	-0.184603	0.417449
1662	MAL7P1.33	hypothetical protein, conserved	1	262	-1.22085	-0.799511	-1.47312	0.673605	-1.16449	-0.673605	0.421339	-0.252266
1668	MAL7P1.34	hypothetical protein, conserved	2	250	-0.337902	-0.299346	-0.397181	0.0978356	-0.34481	-0.0978356	0.0385561	-0.0592795
1618	MAL7P1.340	ATP synthase subunit c, putative	1	184	-1.32827	-0.77902	-1.18032	0.549248	-1.09587	-0.401296	0.549248	0.147952
1669	MAL7P1.35	hypothetical protein, conserved	4	563	0.341437	0.177078	-0.113184	0.45462	0.13511	-0.290261	-0.164359	-0.45462
1879	MAL7P1.350	hypothetical protein, conserved in P. falciparum	1	26	-0.925861	-0.672097	-0.9276	0.255503	-0.841853	-0.255503	0.253764	-0.00173914
1670	MAL7P1.36	hypothetical protein, conserved	1	104	-0.599201	0.0118735	-1.04215	1.05403	-0.54316	-1.05403	0.611074	-0.442951
1671	MAL7P1.37	sin3 associated polypeptide p18-like protein	4	942	0.19718	0.352633	0.232231	0.155452	0.260681	-0.120402	0.155452	0.0350507
1672	MAL7P1.38	regulator of chromosome condensation protein, putative	5	590	0.22323	0.626826	0.30357	0.403596	0.384542	-0.323257	0.403596	0.0803398
1673	MAL7P1.39	deleted	1	58	-2.92747	-1.38401	-2.66116	1.54345	-2.32421	-1.27715	1.54345	0.266307
1575	MAL7P1.4	hypothetical protein, conserved in P. falciparum	2	158	-0.0943569	-0.103618	0.129768	0.233387	-0.0227356	0.233387	-0.00926144	0.224125
1675	MAL7P1.43	RIF pseudogene, RIFIN pseudogene	1	468	-0.961209	-0.338349	-0.0322282	0.928981	-0.443929	0.30612	0.62286	0.928981
1677	MAL7P1.47	RIF pseudogene, RIFIN pseudogene	1	449	-0.82447	-0.249814	0.0901455	0.914615	-0.328046	0.339959	0.574656	0.914615
1576	MAL7P1.5	Plasmodium falciparum Maurer's Cleft 2 transmembrane domain protein, PfMC-2TM_7.1	2	160	-0.928649	-0.294044	-0.49046	0.634604	-0.571051	-0.196416	0.634604	0.438189
1678	MAL7P1.50	erythrocyte membrane protein 1 (PfEMP1)	2	3148	-0.541603	0.550667	0.397209	1.09227	0.135424	-0.153458	1.09227	0.938813
1680	MAL7P1.52	RIF pseudogene, RIFIN pseudogene	2	521	-1.04293	-0.292038	-0.0244371	1.01849	-0.453135	0.267601	0.75089	1.01849
1682	MAL7P1.55	erythrocyte membrane protein 1 (PfEMP1)	2	3012	-0.517309	0.67019	0.427101	1.1875	0.193327	-0.243089	1.1875	0.94441
1683	MAL7P1.56	erythrocyte membrane protein 1 (PfEMP1)	2	2860	-0.521368	0.667225	0.446624	1.18859	0.197494	-0.220601	1.18859	0.967992
1684	MAL7P1.57	rifin	2	395	-0.589486	0.488816	0.313779	1.0783	0.0710361	-0.175037	1.0783	0.903265
1685	MAL7P1.58	Plasmodium falciparum Maurer's Cleft 2 transmembrane domain protein 7.2, PfMC-2TM_7.2	2	178	-0.761581	-0.245961	-0.376095	0.51562	-0.461212	-0.130134	0.51562	0.385486
1686	MAL7P1.59	hypothetical protein, conserved in P. falciparum	3	215	-0.50463	-0.158378	-0.347203	0.346252	-0.336737	-0.188825	0.346252	0.157428
1580	MAL7P1.6	hypothetical protein, conserved in P.falciparum	1	238	-0.872459	-0.0265318	-0.605529	0.845927	-0.501506	-0.578997	0.845927	0.26693
1687	MAL7P1.61	erythrocyte membrane protein 1 (PfEMP1) pseudogene	5	438	0.455196	0.240558	0.833913	0.593356	0.509889	0.593356	-0.214639	0.378717
1688	MAL7P1.64	hypothetical membrane protein, conserved	2	298	-0.500792	-0.710722	-1.00291	0.502122	-0.738143	-0.292192	-0.20993	-0.502122
1689	MAL7P1.65	hypothetical protein, conserved	4	618	0.442328	-0.114251	-0.158696	0.601025	0.0564604	-0.0444456	-0.556579	-0.601025
1690	MAL7P1.66	hypothetical protein, conserved	3	621	-0.0791489	-0.114289	-0.425259	0.34611	-0.206232	-0.310969	-0.0351403	-0.34611
1691	MAL7P1.67	hypothetical protein, conserved	2	186	-1.27019	-0.483577	-1.52915	1.04557	-1.0943	-1.04557	0.786609	-0.25896
1697	MAL7P1.68	Zinc finger, putative	2	911	-0.0527608	-0.165611	-0.276347	0.223586	-0.164906	-0.110737	-0.11285	-0.223586
1698	MAL7P1.69	calmodulin, putative	4	277	0.184981	0.330387	-0.332964	0.663351	0.0608011	-0.663351	0.145406	-0.517945
1581	MAL7P1.7	RESA-like protein	1	619	0.0631422	0.475751	0.493921	0.430779	0.344271	0.0181697	0.412609	0.430779
1707	MAL7P1.73	calcium/calmodulin-dependent protein kinase, putative	4	556	0.0608453	-0.0711372	-0.458781	0.519627	-0.156358	-0.387644	-0.131983	-0.519627
1708	MAL7P1.74	hypothetical protein, conserved	2	209	-0.334761	-0.416979	-0.610694	0.275932	-0.454145	-0.193714	-0.082218	-0.275932
1709	MAL7P1.75	mitochondrial ATP synthase F1, epsilon subunit, putative	1	92	-0.721868	0.0507427	-1.21987	1.27062	-0.630333	-1.27062	0.772611	-0.498006
1716	MAL7P1.76	hypothetical protein, conserved	3	732	0.537938	0.614819	0.382639	0.23218	0.511799	-0.23218	0.0768808	-0.155299
1717	MAL7P1.77	hypothetical protein, conserved	4	396	-0.0376441	0.371681	0.00957675	0.409325	0.114538	-0.362104	0.409325	0.0472209
1718	MAL7P1.78	hypothetical protein, conserved	3	203	-0.809741	-0.065892	-1.09197	1.02608	-0.655868	-1.02608	0.743849	-0.282229
1719	MAL7P1.79	hypothetical protein, conserved	1	405	-1.11345	-0.712993	-1.28589	0.572898	-1.03744	-0.572898	0.400453	-0.172445
1722	MAL7P1.81	eukaryotictranslation initiation factor 3 37.28 kDa subunit, putative	4	416	0.206275	0.483113	0.0188776	0.464235	0.236088	-0.464235	0.276838	-0.187397
1724	MAL7P1.82	hypothetical membrane protein, conserved	1	326	-1.69646	-1.20023	-1.73118	0.530947	-1.54262	-0.530947	0.496231	-0.0347159
1725	MAL7P1.83	hypothetical protein, conserved	4	797	0.540063	0.160957	0.166135	0.379105	0.289052	0.00517743	-0.379105	-0.373928
1726	MAL7P1.84	hypothetical protein, expressed, conserved	5	562	0.447657	0.34629	0.274087	0.17357	0.356011	-0.0722027	-0.101367	-0.17357
1727	MAL7P1.86	transcription initiation factor iie, alpha subunit, putative	1	359	-0.456095	-0.039693	-0.655734	0.616041	-0.38384	-0.616041	0.416402	-0.199639
1730	MAL7P1.87	hypothetical protein, conserved	5	1238	0.0242407	0.219566	-0.169417	0.388983	0.0247963	-0.388983	0.195325	-0.193658
1733	MAL7P1.88	thioredoxin-like protein	2	504	-1.07351	-0.708058	-1.01213	0.365448	-0.931231	-0.30407	0.365448	0.0613784
1734	MAL7P1.89	Dynein heavy chain, putative	1	5344	0.039708	0.11385	-0.117453	0.231303	0.0120351	-0.231303	0.0741423	-0.157161
1735	MAL7P1.91	exported serine/threonine protein kinase	2	3150	-0.206814	0.435714	0.0735889	0.642529	0.10083	-0.362126	0.642529	0.280403
1736	MAL7P1.92	cysteine repeat modular protein 2 homologue	1	2883	-0.622239	0.17994	-0.254493	0.802179	-0.232264	-0.434433	0.802179	0.367746
1737	MAL7P1.93	mitochondrial ribosomal protein S8, putative	1	176	-1.74865	-0.677304	-1.63051	1.07134	-1.35215	-0.953202	1.07134	0.118143
1738	MAL7P1.94	prefoldin subunit 3, putative	1	193	-1.31039	-1.36194	-1.36857	0.0581797	-1.34696	-0.00663029	-0.0515494	-0.0581797
1739	MAL7P1.95	hypothetical protein, conserved	1	738	-0.504924	0.10971	-0.369603	0.614634	-0.254939	-0.479312	0.614634	0.135321
1742	MAL7P1.97	hypothetical protein, conserved	1	215	-1.20816	-0.874937	-1.21992	0.344979	-1.10101	-0.344979	0.333226	-0.0117529
1743	MAL7P1.98	hypothetical protein, conserved	1	105	-1.52308	-0.835607	-1.4218	0.687473	-1.26016	-0.58619	0.687473	0.101283
1744	MAL7P1.99	hypothetical protein, conserved	1	192	-1.31775	-1.24087	-1.63055	0.389674	-1.39639	-0.389674	0.0768777	-0.312797
2179	MAL8a_5.8s	deleted	3	51	-0.00111849	-0.188805	-0.73481	0.733691	-0.308244	-0.546005	-0.187686	-0.733691
1895	MAL8b_28s	deleted	3	1893	-0.549414	-0.55033	-0.723562	0.174148	-0.607768	-0.173232	-0.000915598	-0.174148
2190	MAL8P1.1	surface-associated interspersed gene 8.1, (SURFIN8.1)	4	1339	-0.253753	0.153724	-0.0521067	0.407477	-0.0507121	-0.20583	0.407477	0.201647
2173	MAL8P1.10	hypothetical protein, conserved	1	155	-1.94366	-1.39927	-1.89319	0.544395	-1.74537	-0.493918	0.544395	0.0504767
2000	MAL8P1.100	hypothetical protein, conserved	5	502	-0.0864053	-0.247184	-0.573349	0.486944	-0.302313	-0.326165	-0.160779	-0.486944
1999	MAL8P1.101	hypothetical protein, conserved	3	765	0.0389572	0.43701	-0.0604378	0.497448	0.13851	-0.497448	0.398053	-0.099395
1998	MAL8P1.102	hypothetical protein, conserved	3	471	0.222266	0.0326805	-0.431163	0.653429	-0.058739	-0.463844	-0.189585	-0.653429
1994	MAL8P1.103	hypothetical protein, conserved	3	595	-0.0831426	0.258984	-0.129601	0.388584	0.0154135	-0.388584	0.342126	-0.0464579
1993	MAL8P1.104	CAF1 family ribonuclease, putative	5	1357	0.488146	0.756184	0.49389	0.268038	0.579407	-0.262294	0.268038	0.00574448
1992	MAL8P1.105	hypothetical protein, conserved	4	688	0.105719	-0.276035	-0.733776	0.839495	-0.301364	-0.457741	-0.381754	-0.839495
1989	MAL8P1.106	hypothetical protein, conserved	2	362	-0.521502	-0.399664	-0.813479	0.413815	-0.578215	-0.413815	0.121839	-0.291976
1987	MAL8P1.107	hypothetical protein, conserved	1	154	-1.16479	-1.26504	-1.54295	0.378158	-1.32426	-0.277902	-0.100256	-0.378158
1985	MAL8P1.108	protein phosphatase, putative	2	382	-0.976933	-0.464492	-1.21464	0.750153	-0.885357	-0.750153	0.512442	-0.237711
1983	MAL8P1.109	Protein phosphatase 2C, putative	3	725	-0.254032	0.330153	-0.176476	0.584185	-0.0334519	-0.506629	0.584185	0.0775565
2172	MAL8P1.11	hypothetical membrane protein, conserved	4	1222	0.0383917	0.0143681	-0.295724	0.334116	-0.0809882	-0.310093	-0.0240237	-0.334116
1981	MAL8P1.110	plastid 50S ribosomal protein L33, putative	2	85	-0.555453	-0.263667	-0.995024	0.731357	-0.604715	-0.731357	0.291786	-0.439572
1979	MAL8P1.111	hypothetical protein, conserved	5	1386	-0.00462828	0.118817	-0.167254	0.286072	-0.0176884	-0.286072	0.123446	-0.162626
1978	MAL8P1.112	hypothetical protein, conserved	5	1119	0.0571662	-0.329157	-0.552765	0.609931	-0.274919	-0.223608	-0.386323	-0.609931
1976	MAL8P1.113	Peptidase family C50, putative	3	5443	0.277488	0.153005	-0.150524	0.428012	0.0933232	-0.303529	-0.124483	-0.428012
1975	MAL8P1.114	hypothetical protein, conserved	2	140	-0.958669	-0.405168	-1.17334	0.768177	-0.845727	-0.768177	0.553501	-0.214676
2169	MAL8P1.12	hypothetical protein, conserved	2	422	-0.218141	0.339938	-0.332057	0.671995	-0.0700866	-0.671995	0.55808	-0.113916
1967	MAL8P1.121	hypothetical protein, conserved	3	179	-0.469157	-0.855909	-0.993522	0.524364	-0.772863	-0.137613	-0.386752	-0.524364
1966	MAL8P1.122	hypothetical protein, conserved	1	220	-0.348329	0.130309	-0.414449	0.544759	-0.210823	-0.544759	0.478638	-0.0661206
1964	MAL8P1.123	hypothetical protein, conserved	3	1004	0.666547	0.00511071	0.0128953	0.661437	0.228184	0.00778454	-0.661437	-0.653652
1963	MAL8P1.124	hypothetical protein, conserved	5	837	0.419057	0.0352845	-0.134793	0.55385	0.106516	-0.170077	-0.383772	-0.55385
1962	MAL8P1.125	tyrosyl-tRNA synthetase, putative	1	395	-0.5548	-0.163809	-0.527627	0.390992	-0.415412	-0.363818	0.390992	0.0271737
1960	MAL8P1.126	serine protease, putative	2	1034	-0.512737	-0.0880946	-0.50077	0.424642	-0.367201	-0.412676	0.424642	0.0119664
1959	MAL8P1.127	hypothetical protein, conserved	2	1620	1.02705	0.592448	1.19049	0.598042	0.936664	0.598042	-0.434606	0.163436
1958	MAL8P1.128	proteasome subunit alpha, putative	2	298	-0.444898	-0.108793	-0.811722	0.70293	-0.455138	-0.70293	0.336106	-0.366824
2168	MAL8P1.13	integral membrane protein, conserved	2	514	-0.048527	0.0415063	-0.340236	0.381742	-0.115752	-0.381742	0.0900333	-0.291709
1955	MAL8P1.130	hypothetical membrane protein, putative	3	382	0.136697	-0.215921	-0.34844	0.485138	-0.142555	-0.132519	-0.352619	-0.485138
1953	MAL8P1.131	Gas41 homologue, putative	2	266	-1.29355	-0.866195	-1.33433	0.468134	-1.16469	-0.468134	0.427354	-0.0407801
1949	MAL8P1.132	kinesin-like protein, putative	2	1084	-0.128986	0.116487	-0.223547	0.340034	-0.0786818	-0.340034	0.245473	-0.094561
1947	MAL8P1.133	glycosyltransferase family 28 protein, putative	1	156	-0.811432	-0.977812	-1.09507	0.28364	-0.961439	-0.11726	-0.16638	-0.28364
1946	MAL8P1.134	hypothetical protein, conserved	4	2203	0.22824	0.312973	0.263778	0.0847322	0.268331	-0.0491942	0.0847322	0.035538
1945	MAL8P1.135	hypothetical membrane protein, conserved	1	888	-0.47731	-0.45929	-0.740421	0.281131	-0.559007	-0.281131	0.0180197	-0.263111
1942	MAL8P1.136	hypothetical protein, conserved	1	800	-0.45921	-0.311774	-0.683565	0.37179	-0.48485	-0.37179	0.147436	-0.224354
1935	MAL8P1.137	hypothetical protein, conserved	5	595	-0.0278515	0.507336	0.225076	0.535187	0.234853	-0.28226	0.535187	0.252928
1934	MAL8P1.138	hypothetical protein, conserved	1	279	-1.14087	-0.548662	-1.1129	0.592212	-0.934145	-0.564239	0.592212	0.0279739
1929	MAL8P1.139	folate/biopterin transporter	4	4157	0.129276	0.402131	0.0198351	0.382296	0.183748	-0.382296	0.272855	-0.109441
2166	MAL8P1.14	hypothetical protein, conserved	4	554	-0.0410649	-0.274187	-0.33413	0.293065	-0.216461	-0.0599424	-0.233122	-0.293065
1928	MAL8P1.140	methionine aminopeptidase, putative	3	613	0.524769	0.507016	0.147374	0.377395	0.393053	-0.359642	-0.0177526	-0.377395
1927	MAL8P1.141	hypothetical protein, conserved	5	734	0.769453	0.52937	0.5102	0.259252	0.603008	-0.01917	-0.240082	-0.259252
1925	MAL8P1.142	proteasome beta-subunit	3	339	0.0196199	0.136379	-0.365107	0.501485	-0.0697028	-0.501485	0.116759	-0.384727
1923	MAL8P1.143	hypothetical protein, conserved	2	1250	-0.0128784	-0.0255774	-0.335301	0.322422	-0.124585	-0.309723	-0.0126991	-0.322422
1922	MAL8P1.144	AAA family ATPase, putative	4	1258	0.769065	0.477493	0.305569	0.463496	0.517375	-0.171924	-0.291572	-0.463496
1920	MAL8P1.145	hypothetical protein, conserved	2	339	-0.971961	-0.684936	-1.1915	0.506562	-0.949465	-0.506562	0.287026	-0.219536
1919	MAL8P1.146	filament assembling protein, putative	4	900	-0.113409	0.261767	-0.3185	0.580267	-0.0567142	-0.580267	0.375176	-0.205091
1916	MAL8P1.147	hypothetical protein	1	44	-2.31755	-1.22818	-1.75752	1.08937	-1.76775	-0.529336	1.08937	0.560033
1915	MAL8P1.148	hypothetical protein, conserved	1	138	-1.03863	-0.663626	-1.03783	0.375009	-0.913362	-0.374199	0.375009	0.00080933
1913	MAL8P1.149	hypothetical protein, conserved	3	297	-0.252093	0.178712	-0.432466	0.611178	-0.168616	-0.611178	0.430805	-0.180373
2163	MAL8P1.15	hypothetical protein, conserved	3	974	0.213141	-0.166888	-0.419258	0.6324	-0.124335	-0.25237	-0.38003	-0.6324
1912	MAL8P1.150	hypothetical protein, conserved	1	1859	0.326783	0.612431	0.27046	0.341971	0.403225	-0.341971	0.285648	-0.0563225
1911	MAL8P1.151	inositol phosphatase, putative	5	1311	0.298159	0.119041	-0.255486	0.553646	0.0539047	-0.374527	-0.179118	-0.553646
1910	MAL8P1.152	hypothetical protein, conserved	4	621	0.223487	0.314636	0.0174684	0.297167	0.185197	-0.297167	0.0911481	-0.206019
1907	MAL8P1.153	hypothetical protein, conserved	3	2999	0.0854634	0.532167	0.296995	0.446704	0.304875	-0.235172	0.446704	0.211532
1905	MAL8P1.154	hypothetical protein, conserved	4	3318	0.508724	0.782339	0.468284	0.314056	0.586449	-0.314056	0.273615	-0.0404402
1904	MAL8P1.155	hypothetical protein	1	140	-1.33384	-0.880531	-1.0985	0.45331	-1.10429	-0.217964	0.45331	0.235346
1903	MAL8P1.156	mannose-6-phosphate isomerase, putative	4	1237	0.260864	0.538454	0.344947	0.27759	0.381422	-0.193507	0.27759	0.0840833
1902	MAL8P1.157	ubiquitin-like protease 1 homolog, Ulp1 homolog, putative	5	1237	0.363958	0.398866	0.154816	0.24405	0.30588	-0.24405	0.0349082	-0.209142
1899	MAL8P1.158	hypothetical protein	3	75	-0.743397	-0.561656	-0.506662	0.236735	-0.603905	0.0549937	0.181742	0.236735
2162	MAL8P1.16	rhomboid protease, putative	1	211	-0.835741	-0.34812	-1.11991	0.771787	-0.767923	-0.771787	0.487621	-0.284166
1893	MAL8P1.160	hypothetical protein, conserved in P.falciparum	2	171	-0.727812	-0.708608	-0.886516	0.177908	-0.774312	-0.177908	0.0192035	-0.158705
1892	MAL8P1.161	hypothetical protein, conserved in P.falciparum	3	161	-0.537852	-0.339363	-1.09489	0.755524	-0.657367	-0.755524	0.198489	-0.557035
1891	MAL8P1.162	surface-associated interspersed gene 8.3 (SURFIN8.3)	4	2669	-0.177214	0.185961	0.169002	0.363175	0.0592496	-0.0169592	0.363175	0.346216
1890	MAL8P1.163	hypothetical protein, conserved in P.falciparum	1	354	-0.876069	-0.0457317	-0.586398	0.830337	-0.502733	-0.540667	0.830337	0.289671
1884	MAL8P1.164	deleted	3	798	1.24018	0.367725	2.44751	2.07979	1.3518	2.07979	-0.872451	1.20734
2161	MAL8P1.17	disulfide isomerase precursor, putative	2	662	0.0244201	0.44753	0.204382	0.42311	0.225444	-0.243148	0.42311	0.179962
2158	MAL8P1.18	hypothetical protein, conserved	5	1990	0.435784	0.632863	0.536157	0.197079	0.534935	-0.0967066	0.197079	0.100372
2152	MAL8P1.19	RNA helicase, putative	5	1509	0.19978	0.325275	0.0822693	0.243005	0.202441	-0.243005	0.125495	-0.117511
2189	MAL8P1.2	hypothetical protein, conserved in P.falciparum	4	248	-0.130733	-0.664226	-0.642991	0.533493	-0.479317	0.0212354	-0.533493	-0.512258
2151	MAL8P1.20	hypothetical protein, conserved	4	516	0.0847106	0.366826	0.0540858	0.31274	0.168541	-0.31274	0.282115	-0.0306247
1938	MAL8P1.200	Acetyltransferase, putative	1	181	-1.32588	-0.662763	-1.261	0.663119	-1.08322	-0.598236	0.663119	0.0648834
1939	MAL8P1.201	hypothetical protein, conserved	2	1105	-0.228517	0.0883593	-0.286717	0.375077	-0.142292	-0.375077	0.316877	-0.0582003
1940	MAL8P1.202	hypothetical protein, conserved	2	152	-0.110042	-0.429751	-0.396386	0.319709	-0.31206	0.0333651	-0.319709	-0.286344
1941	MAL8P1.203	hypothetical protein, conserved	4	1830	0.0586668	0.360084	0.154386	0.301417	0.191046	-0.205698	0.301417	0.095719
2191	MAL8P1.204	DnaJ protein, putative	4	725	0.302832	0.527189	0.179796	0.347393	0.336606	-0.347393	0.224358	-0.123036
2192	MAL8P1.205	hypothetical protein	4	548	0.0773977	0.259062	0.0661747	0.192887	0.134211	-0.192887	0.181664	-0.011223
2193	MAL8P1.206	hypothetical protein, conserved in P. falciparum	4	406	0.359224	0.270081	0.279746	0.0891429	0.303017	0.00966442	-0.0891429	-0.0794785
2194	MAL8P1.207	erythrocyte membrane protein 1, PfEMP1	2	4165	-0.326859	0.866254	0.686856	1.19311	0.40875	-0.179397	1.19311	1.01372
2195	MAL8P1.208	rifin	3	409	-0.208344	0.685853	0.293436	0.894198	0.256982	-0.392417	0.894198	0.501781
2196	MAL8P1.209	VAR-like protein	3	91	0.0645575	-0.0160854	0.63797	0.654055	0.228814	0.654055	-0.0806429	0.573412
2149	MAL8P1.21	SNARE protein	3	295	0.00876201	-0.314157	-0.547743	0.556505	-0.284379	-0.233586	-0.322919	-0.556505
2197	MAL8P1.210	hypothetical protein, conserved in P. falciparum	3	98	0.207445	0.319877	0.961404	0.753959	0.496242	0.641527	0.112432	0.753959
2198	MAL8P1.211	hypothetical protein, conserved in P. falciparum	3	78	-0.603982	0.21644	-0.150118	0.820421	-0.17922	-0.366558	0.820421	0.453864
2199	MAL8P1.212	RESA-like pseudogene	2	101	-0.779105	-0.216183	-0.331126	0.562922	-0.442138	-0.114943	0.562922	0.447978
2201	MAL8P1.213	hypothetical protein, conserved in P. falciparum	2	249	-1.0784	-0.22856	-0.37491	0.849835	-0.560622	-0.146349	0.849835	0.703485
2202	MAL8P1.214	Stever pseudogene, putative	2	286	-0.741984	0.205242	0.0716186	0.947226	-0.155041	-0.133624	0.947226	0.813602
2203	MAL8P1.215	hypothetical protein, conserved in P. falciparum	1	212	-0.921787	-0.596862	-0.249559	0.672228	-0.589402	0.347303	0.324925	0.672228
2204	MAL8P1.216	rifin	2	406	-0.568582	0.441667	0.30628	1.01025	0.0597885	-0.135387	1.01025	0.874862
2205	MAL8P1.217	stevor	1	328	-0.568351	0.103816	0.357066	0.925417	-0.0358228	0.25325	0.672167	0.925417
2206	MAL8P1.218	rifin	2	351	-0.53528	0.204727	0.261265	0.796545	-0.0230962	0.0565386	0.740007	0.796545
2207	MAL8P1.219	rifin	2	425	-0.534661	0.295436	0.41735	0.952011	0.059375	0.121913	0.830098	0.952011
2147	MAL8P1.22	dehydrodolichyl diphosphate synthetase, putative	2	349	-0.886354	-0.616429	-1.28691	0.670486	-0.929899	-0.670486	0.269925	-0.400561
2208	MAL8P1.220	erythrocyte membrane protein 1 (PfEMP1)	2	3066	-0.40949	0.655221	0.496416	1.06471	0.247382	-0.158805	1.06471	0.905906
2144	MAL8P1.23	ubiquitin-protein ligase 1, putative	4	9370	0.454869	0.432787	0.387232	0.0676374	0.424962	-0.0455548	-0.0220825	-0.0676374
2143	MAL8P1.24	hypothetical protein, conserved	4	584	-0.0339545	0.230719	-0.283093	0.513812	-0.028776	-0.513812	0.264674	-0.249138
2141	MAL8P1.25	hypothetical protein, conserved	3	349	0.121537	0.128347	-0.267277	0.395624	-0.00579782	-0.395624	0.0068092	-0.388815
2137	MAL8P1.25a	hypothetical protein, conserved	1	118	-0.966317	-0.416492	-1.44534	1.02885	-0.942718	-1.02885	0.549824	-0.479027
2136	MAL8P1.26	hypothetical protein, conserved	2	180	-0.334957	-0.304482	-0.997952	0.693469	-0.545797	-0.693469	0.0304749	-0.662994
2135	MAL8P1.27	hypothetical protein, conserved	1	149	-1.40946	-1.61513	-1.6464	0.236936	-1.557	-0.0312651	-0.205671	-0.236936
2134	MAL8P1.28	hypothetical protein, conserved	1	140	-0.950643	-0.524735	-1.03775	0.513011	-0.837708	-0.513011	0.425909	-0.0871025
2133	MAL8P1.29	hypothetical protein, conserved	4	928	0.030557	0.439422	-0.0851688	0.524591	0.12827	-0.524591	0.408865	-0.115726
2186	MAL8P1.3	integral membrane protein, conserved in P. falciparum	3	203	-0.262147	-0.0926645	-0.466634	0.37397	-0.273815	-0.37397	0.169483	-0.204487
2130	MAL8P1.30	hypothetical membrane protein, conserved	2	577	-1.41907	-0.676604	-1.51869	0.842084	-1.20479	-0.842084	0.742468	-0.0996158
1957	MAL8P1.300	hypothetical protein, conserved	5	96	-0.745276	-1.42745	-1.43217	0.686895	-1.20163	-0.00471833	-0.682176	-0.686895
2129	MAL8P1.31	hypothetical protein, conserved	1	188	-0.821271	-0.120626	-1.10327	0.982647	-0.681724	-0.982647	0.700645	-0.282002
2181	MAL8P1.310	putative senescence-associated protein	2	124	-0.470336	0.16209	-0.281592	0.632426	-0.196612	-0.443682	0.632426	0.188744
2127	MAL8P1.32	nucleoside transporter, putative	5	591	0.405052	0.0617876	-0.128571	0.533624	0.112756	-0.190359	-0.343265	-0.533624
2200	MAL8P1.320	hypothetical protein, conserved in P.falciparum	2	64	-1.0003	-0.330244	-0.218998	0.781303	-0.516514	0.111246	0.670057	0.781303
2126	MAL8P1.33	GTP-binding protein, putative	3	904	0.248954	0.173546	-0.0954749	0.344429	0.109008	-0.26902	-0.0754084	-0.344429
2210	MAL8P1.330	hypothetical protein, conserved in P.falciparum	3	103	-0.224416	0.105821	0.393884	0.6183	0.0917632	0.288063	0.330237	0.6183
2209	MAL8P1.335	hypothetical protein, conserved in P. falciparum	3	528	1.18637	0.43036	2.39729	1.96693	1.33801	1.96693	-0.756012	1.21092
2125	MAL8P1.34	hypothetical protein, conserved	1	801	-0.313634	-0.483073	-0.564297	0.250663	-0.453668	-0.0812244	-0.169439	-0.250663
2124	MAL8P1.35	exonuclease, putative	3	339	0.242293	0.0863924	-0.0760921	0.318385	0.0841976	-0.162485	-0.1559	-0.318385
2120	MAL8P1.36	hypothetical protein, conserved	1	76	-1.18643	-1.24986	-1.44232	0.255888	-1.29287	-0.192462	-0.0634262	-0.255888
2119	MAL8P1.37	lipoate-protein ligase, putative	4	439	-0.125817	-0.112437	-0.422303	0.309866	-0.220186	-0.309866	0.0133802	-0.296486
2117	MAL8P1.38	hypothetical protein, conserved	1	519	-0.674469	-0.380837	-0.860714	0.479877	-0.638673	-0.479877	0.293632	-0.186245
2009	MAL8P1.380	hypothetical protein, conserved	1	100	-1.53119	-1.39641	-1.62855	0.232147	-1.51872	-0.232147	0.134789	-0.0973576
2185	MAL8P1.4	hypothetical protein, conserved	4	397	0.237484	0.257964	0.130356	0.127608	0.208601	-0.127608	0.0204799	-0.107128
2115	MAL8P1.40	RNA-binding protein, putative	1	391	-0.869338	-0.387573	-0.733823	0.481765	-0.663578	-0.34625	0.481765	0.135515
2114	MAL8P1.41	RWD domain-containing protein, putative	5	302	0.102749	0.0798447	-0.380657	0.483406	-0.0660211	-0.460502	-0.022904	-0.483406
2113	MAL8P1.42	hypothetical protein, conserved	1	1214	-0.0820281	0.0537658	-0.323117	0.376883	-0.117127	-0.376883	0.135794	-0.241089
2111	MAL8P1.43	u5 snrnp-specific protein, putative	4	329	0.497535	0.488148	0.288652	0.208883	0.424778	-0.199496	-0.00938759	-0.208883
2110	MAL8P1.44	hypothetical protein	3	50	-0.752688	-1.25467	-1.25937	0.506683	-1.08891	-0.00470032	-0.501982	-0.506683
2109	MAL8P1.45	hypothetical protein, conserved	5	836	0.854449	0.105752	0.330299	0.748697	0.430167	0.224547	-0.748697	-0.52415
2107	MAL8P1.46	outer arm dynein light chain 2	1	264	-1.3808	-0.7891	-1.36533	0.591703	-1.17841	-0.576233	0.591703	0.0154699
2106	MAL8P1.47	hypothetical protein, conserved	2	230	-0.562067	-0.119844	-0.859724	0.739881	-0.513878	-0.739881	0.442223	-0.297657
2105	MAL8P1.48	small nuclear ribonucleoprotein, putative	1	106	-1.52413	-0.5848	-1.26789	0.939333	-1.12561	-0.683086	0.939333	0.256247
2104	MAL8P1.49	hypothetical membrane protein, conserved	4	759	-0.194056	-0.375695	-0.617101	0.423045	-0.395617	-0.241406	-0.181639	-0.423045
2101	MAL8P1.50	hypothetical protein, conserved	1	131	-0.892209	-0.30972	-0.831043	0.582489	-0.677657	-0.521323	0.582489	0.0611654
2100	MAL8P1.51	protein-transport protein sec61 beta 1 subunit, putative	2	95	-0.777005	-0.318524	-1.18858	0.870057	-0.76137	-0.870057	0.458481	-0.411577
2096	MAL8P1.52	hypothetical protein, conserved	4	129	-0.715708	0.184468	-0.935537	1.12	-0.488926	-1.12	0.900176	-0.219828
2092	MAL8P1.53	hypothetical protein, conserved	2	423	-0.673896	-0.332107	-1.0716	0.739497	-0.692536	-0.739497	0.341789	-0.397707
2091	MAL8P1.54	hypothetical protein, conserved	2	1390	0.215021	-0.0925999	-0.310991	0.526011	-0.0628565	-0.218391	-0.307621	-0.526011
2090	MAL8P1.55	hypothetical protein, conserved	3	699	0.441864	0.0440452	-0.106111	0.547975	0.1266	-0.150156	-0.397819	-0.547975
2088	MAL8P1.56	hypothetical protein, conserved	5	420	-0.354455	-0.204483	-0.56499	0.360507	-0.374643	-0.360507	0.149971	-0.210536
2087	MAL8P1.57	C-13 antigen	4	729	0.480729	0.4185	0.178114	0.302615	0.359114	-0.240386	-0.0622286	-0.302615
2084	MAL8P1.58	phosphatidylglycerophosphate synthase	5	732	0.314629	0.0094292	-0.304695	0.619325	0.00645447	-0.314124	-0.3052	-0.619325
2083	MAL8P1.59	hypothetical protein, conserved	2	409	-0.667829	-0.320536	-0.892869	0.572333	-0.627078	-0.572333	0.347293	-0.22504
2178	MAL8P1.6	early transcribed membrane protein 8, ETRAMP 8	3	198	0.153242	0.101949	-0.161361	0.314602	0.0312768	-0.26331	-0.0512928	-0.314602
2080	MAL8P1.60	hypothetical protein, conserved	1	1480	-0.105606	-0.0933941	-0.530409	0.437015	-0.243136	-0.437015	0.0122115	-0.424804
2079	MAL8P1.61	hypothetical protein, conserved	5	637	0.413178	-0.404721	-0.267046	0.817899	-0.0861961	0.137674	-0.817899	-0.680225
2078	MAL8P1.62	hypothetical protein, conserved in other Plasmodium species	1	354	-0.590569	-0.0934202	-0.536476	0.497148	-0.406822	-0.443055	0.497148	0.0540931
2077	MAL8P1.63	hypothetical protein, conserved	1	336	-1.44239	-0.879096	-1.54947	0.670375	-1.29032	-0.670375	0.563298	-0.107077
2072	MAL8P1.64	hypothetical protein, conserved	5	1484	0.209273	0.269143	0.0520912	0.217051	0.176836	-0.217051	0.0598696	-0.157182
2069	MAL8P1.65	DNA helicase, putative	4	1418	0.226075	0.413023	0.20258	0.210443	0.280559	-0.210443	0.186948	-0.0234953
2068	MAL8P1.66	hypothetical protein, conserved	2	266	-0.898491	-0.485762	-1.21739	0.731624	-0.867213	-0.731624	0.412729	-0.318895
2066	MAL8P1.67	hypothetical protein, conserved	2	267	-0.435233	-0.115284	-0.805356	0.690072	-0.451957	-0.690072	0.31995	-0.370123
2065	MAL8P1.68	hypothetical protein, conserved	4	355	-0.212282	-0.228531	-0.603613	0.391331	-0.348142	-0.375082	-0.0162487	-0.391331
2064	MAL8P1.69	14-3-3 protein homologue, putative	1	331	-0.929135	-1.27441	-0.946415	0.345272	-1.04999	0.327992	-0.345272	-0.0172797
2177	MAL8P1.7	hypothetical protein	4	2091	-0.0923599	0.327773	-0.299349	0.627122	-0.0213121	-0.627122	0.420133	-0.206989
2063	MAL8P1.70	hypothetical protein, conserved	4	481	0.249261	-0.0696671	-0.0423452	0.318928	0.0457496	0.0273219	-0.318928	-0.291606
2062	MAL8P1.71	hypothetical protein, conserved	5	288	0.0961126	0.848525	0.64912	0.752412	0.531252	-0.199405	0.752412	0.553007
2061	MAL8P1.72	high mobility group protein, putative	1	147	-1.02215	-0.199858	-0.85764	0.822289	-0.693215	-0.657782	0.822289	0.164507
2059	MAL8P1.73	hypothetical protein, conserved	1	1479	-1.18637	-0.852113	-1.14222	0.334258	-1.06023	-0.290103	0.334258	0.0441559
2056	MAL8P1.74	hypothetical protein, conserved	2	548	-0.413159	-0.456798	-0.951781	0.538622	-0.607246	-0.494983	-0.0436389	-0.538622
2053	MAL8P1.75	Ubiquitin-activating enzyme, putative	3	845	0.0880682	0.145056	-0.376688	0.521744	-0.0478546	-0.521744	0.0569875	-0.464756
2051	MAL8P1.76	meiotic recombination protein dmc1-like protein	1	458	-1.26287	-0.539213	-0.965049	0.723655	-0.922377	-0.425836	0.723655	0.297819
2050	MAL8P1.77	hypothetical protein, conserved	1	122	-1.22041	-0.965735	-0.931872	0.288538	-1.03934	0.0338628	0.254675	0.288538
2048	MAL8P1.78	small heat shock protein, putative	1	188	-1.40958	-0.289739	-1.16137	1.11984	-0.953565	-0.871636	1.11984	0.248207
2047	MAL8P1.79	hypothetical protein, conserved	2	263	-0.563819	-0.0810982	-0.651924	0.570825	-0.43228	-0.570825	0.482721	-0.0881044
2176	MAL8P1.8	hypothetical protein, conserved	3	510	0.475488	0.623089	0.169726	0.453363	0.422768	-0.453363	0.147601	-0.305762
2046	MAL8P1.80	hypothetical protein, conserved	1	1057	-0.0343397	-0.0978238	-0.42046	0.386121	-0.184208	-0.322636	-0.0634842	-0.386121
2044	MAL8P1.81	flavoprotein, putative	1	154	-1.31852	-0.661508	-1.19192	0.657013	-1.05732	-0.530416	0.657013	0.126597
2041	MAL8P1.82	hypothetical protein, conserved	4	2182	-0.012214	0.457973	0.0710688	0.470187	0.172276	-0.386904	0.470187	0.0832829
2039	MAL8P1.83	eukaryotictranslation initiation factor, putative	2	320	-1.37707	-0.404335	-1.18563	0.97273	-0.989011	-0.781298	0.97273	0.191432
2038	MAL8P1.84	hypothetical protein, conserved	3	364	-0.624703	-0.449216	-0.777629	0.328413	-0.617183	-0.328413	0.175487	-0.152927
2037	MAL8P1.85	hypothetical protein, conserved	2	172	-0.667211	-0.733129	-1.02993	0.362717	-0.810089	-0.296799	-0.0659177	-0.362717
2033	MAL8P1.86	hypothetical protein, conserved	5	322	0.477739	0.057631	-0.252665	0.730404	0.0942351	-0.310296	-0.420108	-0.730404
2031	MAL8P1.87	hypothetical protein	1	65	-1.26048	-0.503904	-1.44614	0.94224	-1.07018	-0.94224	0.756573	-0.185666
2028	MAL8P1.88	hypothetical protein, conserved	3	486	-0.324558	0.0279664	-0.52823	0.556196	-0.274941	-0.556196	0.352525	-0.203672
2175	MAL8P1.9	u6 snRNA-associated sm-like protein, putative	1	89	-1.97998	-0.554656	-1.84868	1.42533	-1.46111	-1.29402	1.42533	0.131305
2027	MAL8P1.90	hypothetical protein	1	48	-0.636515	-0.445143	-0.797835	0.352692	-0.626498	-0.352692	0.191372	-0.16132
2026	MAL8P1.91	hypothetical protein, conserved	3	763	0.603969	0.258904	0.0801601	0.523809	0.314345	-0.178744	-0.345065	-0.523809
2025	MAL8P1.92	ATPase, putative	4	1290	0.402239	0.385239	0.0493335	0.352905	0.278937	-0.335906	-0.0169994	-0.352905
2023	MAL8P1.93	hypothetical protein, conserved	2	204	-1.06031	-1.1734	-1.28322	0.22291	-1.17231	-0.109816	-0.113095	-0.22291
2015	MAL8P1.94	hypothetical protein	1	120	-1.2216	-0.627292	-1.53269	0.905395	-1.12719	-0.905395	0.594305	-0.31109
2014	MAL8P1.95	hypothetical protein, conserved	4	301	-0.478627	-0.0333097	0.0479281	0.526555	-0.15467	0.0812378	0.445317	0.526555
2013	MAL8P1.96	CS-domain containing protein, putative	3	401	-0.482389	-0.106148	-0.663461	0.557314	-0.417333	-0.557314	0.376242	-0.181072
2010	MAL8P1.97	hypothetical membrane protein	4	1589	0.301314	-0.0307999	-0.174085	0.475399	0.0321431	-0.143285	-0.332114	-0.475399
2003	MAL8P1.98	serine protease, putative	3	413	-0.622028	-0.654134	-1.07864	0.45661	-0.784934	-0.424505	-0.0321057	-0.45661
2002	MAL8P1.99	GTPase, putative	2	260	-0.948328	-0.637601	-1.47339	0.83579	-1.01977	-0.83579	0.310728	-0.525063
1577	PF07_0002	hypothetical protein, conserved in P. falciparum	2	251	-0.540251	-0.383439	-0.0560469	0.484204	-0.326579	0.327392	0.156812	0.484204
1578	PF07_0003	rifin	2	440	-0.568376	-0.0985674	0.255831	0.824207	-0.137037	0.354399	0.469808	0.824207
1579	PF07_0004	hypothetical protein	4	1361	-0.0917585	0.591156	0.518251	0.682914	0.339216	-0.0729043	0.682914	0.61001
1582	PF07_0005	lysophospholipases-like protein, putative	5	546	0.108743	0.352334	0.0386736	0.313661	0.166583	-0.313661	0.243592	-0.0700689
1583	PF07_0006	starp antigen	4	478	0.467468	0.309012	0.484402	0.17539	0.420294	0.17539	-0.158456	0.0169345
1584	PF07_0007	hypothetical protein, conserved	1	138	-0.933324	0.179951	-0.733312	1.11328	-0.495562	-0.913263	1.11328	0.200013
1585	PF07_0008	hypothetical protein	4	356	-0.351386	0.347195	0.125062	0.698581	0.0402904	-0.222133	0.698581	0.476447
1586	PF07_0009	chitinase precursor fragment, truncated	2	103	-0.632454	0.424966	-0.336633	1.05742	-0.181373	-0.761599	1.05742	0.295821
1590	PF07_0010	hypothetical protein, conserved	5	1293	0.281745	0.226255	-0.0735008	0.355245	0.144833	-0.299756	-0.0554893	-0.355245
1591	PF07_0011	hypothetical protein, conserved	2	124	0.0377984	-0.743443	-1.01447	1.05227	-0.573373	-0.271031	-0.781241	-1.05227
1592	PF07_0012	hypothetical protein, conserved	4	1701	0.515236	0.578144	0.297318	0.280826	0.463566	-0.280826	0.0629077	-0.217918
1594	PF07_0013	hypothetical protein, conserved	5	825	0.506625	0.197368	0.0220561	0.484569	0.242016	-0.175312	-0.309257	-0.484569
1598	PF07_0014	hypothetical protein, conserved	5	640	0.660182	0.443217	0.572308	0.216966	0.558569	0.129092	-0.216966	-0.087874
1602	PF07_0015	hypothetical protein, conserved	4	1307	0.281626	0.471608	0.136903	0.334705	0.296712	-0.334705	0.189981	-0.144723
1603	PF07_0016	hypothetical protein, conserved	4	1280	0.143827	0.664093	0.227215	0.520266	0.345045	-0.436878	0.520266	0.0833885
1604	PF07_0017	hypothetical protein, conserved	3	851	0.375185	0.313305	0.155923	0.219262	0.281471	-0.157383	-0.0618794	-0.219262
1607	PF07_0018	hypothetical membrane protein, conserved	3	843	-0.16763	-0.116889	-0.621423	0.504534	-0.301981	-0.504534	0.0507412	-0.453793
1608	PF07_0019	hypothetical protein, conserved	5	1451	0.436706	0.257844	0.246234	0.190473	0.313595	-0.0116106	-0.178862	-0.190473
1610	PF07_0020	hypothetical protein, conserved	4	1354	0.309767	0.252802	0.125878	0.183888	0.229482	-0.126923	-0.0569649	-0.183888
1611	PF07_0021	hypothetical protein, conserved	5	632	0.445574	0.421085	0.233762	0.211813	0.366807	-0.187324	-0.0244891	-0.211813
1612	PF07_0022	hypothetical protein, conserved	4	879	0.0843872	-0.0137118	-0.398364	0.482752	-0.10923	-0.384653	-0.098099	-0.482752
1614	PF07_0023	DNA replication licensing factor mcm7 homologue, putative	5	1134	0.174748	0.490967	0.42195	0.316219	0.362555	-0.0690171	0.316219	0.247202
1615	PF07_0024	inositol phosphatase, putative	3	3285	0.0845695	0.559251	0.193338	0.474682	0.279053	-0.365913	0.474682	0.108769
1633	PF07_0025	hypothetical protein, conserved	2	160	0.0910266	-0.216642	-0.825903	0.91693	-0.317173	-0.609261	-0.307669	-0.91693
1634	PF07_0026	ubiquitin-protein ligase E3, putative	5	808	0.664845	0.265526	0.338325	0.399319	0.422899	0.0727993	-0.399319	-0.32652
1638	PF07_0027	DNA-directed RNA polymerase 2 8.2 kDa polypeptide, putative	1	94	-1.23693	-1.03756	-1.33279	0.29523	-1.20242	-0.29523	0.199375	-0.0958549
1639	PF07_0028	hypothetical protein, conserved	4	995	0.114648	0.00122914	-0.422037	0.536684	-0.102053	-0.423266	-0.113419	-0.536684
1641	PF07_0029	heat shock protein 86	4	870	-0.172732	-0.0334635	0.0643887	0.237121	-0.047269	0.0978522	0.139269	0.237121
1642	PF07_0030	heat shock protein 86 family protein	5	1217	0.191995	0.632289	0.423979	0.440294	0.416087	-0.20831	0.440294	0.231984
1643	PF07_0031	heat shock protein 86 family protein	4	335	0.0731097	0.228181	0.0177017	0.21048	0.106331	-0.21048	0.155072	-0.055408
1644	PF07_0032	Cg8 protein	2	306	-0.0319681	-0.13916	0.200073	0.339232	0.00964817	0.339232	-0.107192	0.232041
1645	PF07_0033	Cg4 protein	4	804	0.445755	0.519712	0.432	0.087712	0.465822	-0.087712	0.0739572	-0.0137548
1646	PF07_0034	Cg3 protein	4	345	-0.362205	-0.177677	-0.736127	0.55845	-0.425336	-0.55845	0.184528	-0.373922
1648	PF07_0035	cg1 protein	4	1156	0.636375	0.383106	0.485621	0.253269	0.501701	0.102515	-0.253269	-0.150754
1649	PF07_0036	Cg6 protein	3	305	-0.350145	-0.663852	-0.470481	0.313707	-0.494826	0.193371	-0.313707	-0.120336
1650	PF07_0037	Cg2 protein	4	2651	0.441366	0.123756	0.107482	0.333884	0.224201	-0.0162742	-0.31761	-0.333884
1651	PF07_0038	Cg7 protein	4	1433	0.0741984	0.157897	-0.163286	0.321182	0.0229366	-0.321182	0.0836984	-0.237484
1652	PF07_0039	hypothetical protein, conserved	1	109	-1.09957	-1.0767	-1.20758	0.130881	-1.12795	-0.130881	0.0228613	-0.10802
1654	PF07_0040	lysophospholipase-like protein, putative	4	448	0.0601747	0.0856924	-0.370219	0.455911	-0.074784	-0.455911	0.0255177	-0.430394
1658	PF07_0041	hypothetical protein, conserved	5	267	0.11057	-0.0704568	-0.49613	0.6067	-0.152006	-0.425673	-0.181027	-0.6067
1659	PF07_0042	hypothetical protein, conserved	4	1257	-0.0225273	0.340384	-0.197219	0.537603	0.0402128	-0.537603	0.362912	-0.174691
1663	PF07_0043	60S ribosomal protein L34-a, putative	1	215	-1.04393	-0.316005	-1.0188	0.727922	-0.792911	-0.702796	0.727922	0.0251259
1664	PF07_0044	hypothetical protein, conserved	3	263	0.101683	0.326156	0.176051	0.224473	0.201297	-0.150106	0.224473	0.0743672
1665	PF07_0045	hypothetical protein, conserved	5	434	0.0173182	0.170571	-0.263295	0.433866	-0.0251353	-0.433866	0.153252	-0.280613
1666	PF07_0046	50S ribosomal protein L1, putative	3	323	-0.229586	-0.282046	-0.722101	0.492514	-0.411245	-0.440054	-0.05246	-0.492514
1667	PF07_0047	cell division cycle ATPase, putative	4	1519	-0.00731909	0.378665	0.0183497	0.385984	0.129899	-0.360315	0.385984	0.0256687
1674	PF07_0048	erythrocyte membrane protein 1 (PfEMP1)	2	2983	-0.510174	0.586171	0.447887	1.09635	0.174628	-0.138284	1.09635	0.958061
1676	PF07_0049	erythrocyte membrane protein 1 (PfEMP1)	2	3210	-0.44629	0.736745	0.48556	1.18303	0.258672	-0.251186	1.18303	0.931849
1679	PF07_0050	erythrocyte membrane protein 1 (PfEMP1)	1	2699	-0.54497	0.524697	0.355052	1.06967	0.111593	-0.169645	1.06967	0.900022
1681	PF07_0051	erythrocyte membrane protein 1 (PfEMP1)	2	3103	-0.598755	0.604455	0.35711	1.20321	0.120937	-0.247345	1.20321	0.955865
1692	PF07_0052	hypothetical protein, conserved	2	279	-0.162481	0.279221	-0.569424	0.848646	-0.150895	-0.848646	0.441702	-0.406944
1693	PF07_0053	hypothetical protein, conserved	4	3765	0.369966	0.425445	0.195498	0.229947	0.330303	-0.229947	0.0554792	-0.174468
1694	PF07_0054	histone h2b, putative	1	165	-1.04139	-0.638093	-0.658467	0.403297	-0.779317	-0.0203737	0.403297	0.382923
1695	PF07_0055	hypothetical protein, conserved	5	845	-0.223611	0.304467	-0.141516	0.528077	-0.0202199	-0.445982	0.528077	0.0820952
1696	PF07_0056	hypothetical protein, conserved	5	947	0.603466	0.374925	0.36255	0.240916	0.44698	-0.0123749	-0.228541	-0.240916
1699	PF07_0057	transcription elongation factor s-ii, putative	4	286	0.0418726	0.475764	-0.349491	0.825255	0.0560487	-0.825255	0.433891	-0.391363
1700	PF07_0058	hypothetical protein, conserved	5	346	0.851162	0.687151	0.385649	0.465512	0.641321	-0.301501	-0.164011	-0.465512
1704	PF07_0059	4-nitrophenylphosphatase, putative	2	280	-0.28276	-0.115275	-0.381363	0.266088	-0.2598	-0.266088	0.167485	-0.0986031
1705	PF07_0060	hypothetical protein, conserved	1	144	-1.82842	-0.955773	-1.47991	0.872646	-1.42137	-0.524135	0.872646	0.348511
1706	PF07_0061	hypothetical protein, conserved	4	2656	0.497952	0.432573	0.521554	0.0889805	0.484026	0.0889805	-0.065379	0.0236015
1710	PF07_0062	GTP-binding translation elongation factor tu family protein, putative	5	744	0.351574	0.378733	0.234347	0.144386	0.321551	-0.144386	0.0271596	-0.117226
1711	PF07_0063	hypothetical protein, conserved	1	114	-0.57627	-0.362727	-0.776155	0.413428	-0.571717	-0.413428	0.213543	-0.199885
1712	PF07_0064	drug/metabolite exporter, drug/metabolite transporter	4	450	0.137883	-0.407611	-0.456601	0.594484	-0.242109	-0.0489904	-0.545494	-0.594484
1713	PF07_0065	zinc transporter, putative	4	577	0.388662	0.342534	0.170288	0.218375	0.300495	-0.172247	-0.046128	-0.218375
1714	PF07_0066	hypothetical protein, conserved	4	878	0.366112	0.708121	0.402611	0.342009	0.492282	-0.30551	0.342009	0.0364988
1715	PF07_0067	hypothetical protein, conserved	4	1137	0.450964	0.22418	0.133635	0.317329	0.269593	-0.0905458	-0.226783	-0.317329
1720	PF07_0068	cysteine desulfurase, putative	1	486	0.259494	0.097116	-0.207949	0.467443	0.0495537	-0.305065	-0.162378	-0.467443
1721	PF07_0069	hypothetical protein, conserved	5	767	0.432176	0.193989	-0.10378	0.535956	0.174128	-0.297769	-0.238188	-0.535956
1723	PF07_0070	drug metabolite transporter	5	368	0.346187	-0.270009	-0.349654	0.695842	-0.0911586	-0.0796457	-0.616196	-0.695842
1728	PF07_0071	queuine tRNA-ribosyltransferase; putative	5	679	0.297072	0.628342	0.22167	0.406672	0.382361	-0.406672	0.33127	-0.0754021
1729	PF07_0072	calcium-dependent protein kinase 4	3	482	0.218287	0.483055	0.196999	0.286056	0.299447	-0.286056	0.264768	-0.0212872
1731	PF07_0073	seryl-tRNA synthetase, putative	4	689	0.299366	0.0521655	0.0113565	0.28801	0.120963	-0.040809	-0.247201	-0.28801
1732	PF07_0074	hypothetical protein, conserved	4	1872	0.333498	0.492683	0.271944	0.22074	0.366042	-0.22074	0.159186	-0.0615544
1740	PF07_0075	hypothetical membrane protein, conserved	4	492	0.0202236	-0.23544	-0.450351	0.470575	-0.221856	-0.214911	-0.255664	-0.470575
1741	PF07_0076	hypothetical protein, conserved	2	224	-1.09753	-0.505122	-0.96217	0.592411	-0.854941	-0.457048	0.592411	0.135363
1746	PF07_0077	actin-related protein	5	853	0.238999	0.314077	0.283807	0.0750773	0.278961	-0.0302691	0.0750773	0.0448082
1748	PF07_0078	hypothetical protein, conserved	3	537	0.0479132	0.0999055	-0.0766522	0.176558	0.0237222	-0.176558	0.0519923	-0.124565
1749	PF07_0079	60S ribosomal protein L11a, putative	2	245	-0.140047	0.286081	-0.356304	0.642385	-0.0700897	-0.642385	0.426128	-0.216257
1750	PF07_0080	40S ribosomal protein S10, putative	2	156	-1.063	-0.433912	-0.967404	0.629084	-0.821437	-0.533492	0.629084	0.095592
1751	PF07_0081	hypothetical protein, conserved	4	429	0.0568059	0.325749	-0.166675	0.492424	0.07196	-0.492424	0.268943	-0.223481
1752	PF07_0082	hypothetical protein, conserved	5	2694	0.601363	0.669122	0.432938	0.236184	0.567808	-0.236184	0.0677596	-0.168424
1754	PF07_0083	hypothetical protein, conserved	2	311	-0.0405937	0.263876	-0.333173	0.597049	-0.0366302	-0.597049	0.30447	-0.292579
1755	PF07_0084	hypothetical protein, conserved	1	113	-1.7756	-0.650765	-1.78882	1.13806	-1.40506	-1.13806	1.12484	-0.0132226
1757	PF07_0085	ferrodoxin reductase-like protein	3	621	-0.0614973	0.304748	-0.134662	0.43941	0.0361962	-0.43941	0.366245	-0.0731649
1764	PF07_0086	hypothetical protein, conserved	3	2174	0.114626	0.117695	-0.266915	0.38461	-0.0115311	-0.38461	0.00306866	-0.381541
1765	PF07_0087	hypothetical protein, conserved	2	183	-0.075774	-0.0444718	-0.579519	0.535047	-0.233255	-0.535047	0.0313022	-0.503745
1770	PF07_0088	40S ribosomal protein S5, putative	1	271	-1.07604	-1.27424	-0.734398	0.539844	-1.02823	0.539844	-0.198201	0.341643
1771	PF07_0089	hypothetical protein, conserved	4	525	0.245665	0.0599776	-0.0702527	0.315918	0.0784634	-0.13023	-0.185688	-0.315918
1773	PF07_0090	hypothetical protein, conserved	3	150	-0.396015	0.0473603	-0.738453	0.785814	-0.362369	-0.785814	0.443375	-0.342439
1778	PF07_0091	cell cycle control protein cwf15 homologue	4	404	0.193331	0.584896	0.425573	0.391565	0.401267	-0.159323	0.391565	0.232242
1779	PF07_0092	hypothetical protein, conserved	4	744	0.607131	0.418308	0.213583	0.393548	0.413007	-0.204724	-0.188823	-0.393548
1780	PF07_0093	hypothetical protein, conserved	2	105	-0.704995	-0.776915	-0.750495	0.0719197	-0.744135	0.0264199	-0.0719197	-0.0454998
1781	PF07_0094	hypothetical protein, conserved	4	604	0.0277224	-0.164251	-0.0600369	0.191973	-0.0655218	0.104214	-0.191973	-0.0877593
1783	PF07_0095	tRNAHis guanylyltransferase, putative	4	209	-0.071182	-0.570499	-0.511756	0.499317	-0.384479	0.0587425	-0.499317	-0.440574
1784	PF07_0096	hypothetical protein, conserved	5	464	0.324449	-0.375796	-0.584722	0.909171	-0.212023	-0.208926	-0.700245	-0.909171
1787	PF07_0097	hypothetical protein, conserved	5	1714	0.456758	0.620673	0.560417	0.163915	0.545949	-0.0602558	0.163915	0.103659
1788	PF07_0098	dynactin 4, putative	2	270	-0.697962	-0.687356	-0.888082	0.200726	-0.7578	-0.200726	0.0106056	-0.19012
1789	PF07_0099	hypothetical protein, conserved	1	118	-1.43832	-0.764627	-1.50385	0.739226	-1.2356	-0.739226	0.67369	-0.0655365
1790	PF07_0100	hypothetical protein, conserved	5	858	0.342126	0.7012	0.384398	0.359074	0.475908	-0.316801	0.359074	0.0422725
1791	PF07_0101	hypothetical protein, conserved	4	1414	0.223272	0.520302	0.0598918	0.460411	0.267822	-0.460411	0.29703	-0.163381
1795	PF07_0102	hypothetical protein, conserved	4	451	0.230524	0.246676	-0.218144	0.46482	0.0863519	-0.46482	0.016151	-0.448669
1797	PF07_0103	chaperone, putative	1	110	-1.1377	-0.708345	-1.17769	0.469342	-1.00791	-0.469342	0.429358	-0.0399838
1803	PF07_0104	kinesin-like protein, putative	5	1466	0.238214	0.620393	0.356301	0.382179	0.404969	-0.264092	0.382179	0.118087
1804	PF07_0105	exonuclease i, putative	4	1561	0.675412	0.522147	0.497715	0.177697	0.565091	-0.0244314	-0.153265	-0.177697
1807	PF07_0106	hypothetical protein, conserved	4	954	0.483575	0.442117	0.27523	0.208345	0.400307	-0.166887	-0.0414582	-0.208345
1817	PF07_0107	hypothetical protein	4	917	0.313808	0.13369	0.112332	0.201476	0.18661	-0.0213584	-0.180118	-0.201476
1822	PF07_0108	hypothetical protein, conserved	4	507	-0.197602	-0.109192	-0.449661	0.340469	-0.252152	-0.340469	0.0884091	-0.25206
1823	PF07_0109	hypothetical protein, conserved	2	202	-0.450546	-0.643467	-0.797581	0.347035	-0.630531	-0.154114	-0.192921	-0.347035
1824	PF07_0110	hypothetical protein, conserved	5	352	-0.10746	0.241444	-0.143402	0.384845	-0.00313937	-0.384845	0.348904	-0.0359412
1825	PF07_0111	hypothetical protein, conserved	5	1250	0.380964	0.396527	0.15735	0.239177	0.311614	-0.239177	0.015563	-0.223614
1829	PF07_0112	proteasome subunit alpha type 5, putative	4	306	-0.235144	0.0986804	-0.239616	0.338296	-0.12536	-0.338296	0.333824	-0.00447202
1830	PF07_0113	hypothetical protein, conserved	4	707	0.181875	-0.180704	-0.379934	0.561809	-0.126254	-0.19923	-0.362578	-0.561809
1832	PF07_0114	hypothetical protein, conserved	4	915	0.430171	0.0842008	-0.117073	0.547244	0.132433	-0.201274	-0.34597	-0.547244
1833	PF07_0115	cation transporting ATPase, cation transporter	4	1539	0.454676	0.516067	0.25771	0.258357	0.409484	-0.258357	0.0613912	-0.196965
1834	PF07_0116	hypothetical protein, conserved	4	1167	0.411809	0.183276	-0.142833	0.554642	0.150751	-0.326108	-0.228534	-0.554642
1835	PF07_0117	eukaryotictranslation initiation factor 2 alpha subunit, putative	3	468	-0.0131566	0.594292	0.257393	0.607448	0.27951	-0.336898	0.607448	0.27055
1836	PF07_0118	hypothetical protein, conserved	2	5002	0.399655	0.219139	0.0504003	0.349255	0.223065	-0.168738	-0.180516	-0.349255
1838	PF07_0119	hypothetical protein, conserved	1	252	-0.873	-0.175783	-1.00784	0.832055	-0.685541	-0.832055	0.697217	-0.134838
1846	PF07_0120	hypothetical protein, conserved	5	1825	0.124512	0.458421	0.159602	0.333909	0.247511	-0.298819	0.333909	0.0350897
1848	PF07_0121	NMD3 protein, putative	4	985	0.365256	-0.0533403	-0.121889	0.487145	0.0633424	-0.0685484	-0.418597	-0.487145
1849	PF07_0122	BRIX domain, putative	5	397	0.236271	0.341716	0.0843846	0.257331	0.22079	-0.257331	0.105445	-0.151886
1850	PF07_0123	mRNA (N6-adenosine)-methyltransferase, putative	5	582	0.238937	0.373937	0.106523	0.267414	0.239799	-0.267414	0.135	-0.132415
1852	PF07_0124	hypothetical protein, conserved	3	721	0.116609	-0.394433	-0.680397	0.797005	-0.319407	-0.285963	-0.511042	-0.797005
1856	PF07_0125	hypothetical protein, conserved	4	499	0.153112	0.135798	-0.412855	0.565967	-0.0413149	-0.548653	-0.0173142	-0.565967
1858	PF07_0126	hypothetical protein, conserved	4	1108	0.382518	0.549082	0.385149	0.166564	0.438916	-0.163933	0.166564	0.00263144
1859	PF07_0127	hypothetical protein, conserved	1	171	-1.40896	-0.553704	-1.16631	0.855258	-1.04299	-0.612602	0.855258	0.242655
1870	PF07_0129	acyl-coA synthetase, PfACS5	4	726	0.109245	0.337235	0.0584115	0.278823	0.168297	-0.278823	0.22799	-0.0508331
1873	PF07_0130	stevor	2	336	-0.263569	0.197839	0.3119	0.575469	0.0820566	0.114062	0.461407	0.575469
1875	PF07_0132	rifin	3	422	-0.659903	0.420388	0.238798	1.08029	-0.000239128	-0.181591	1.08029	0.898701
1877	PF07_0134	rifin	2	476	-0.877283	0.405917	0.156228	1.2832	-0.105046	-0.249689	1.2832	1.03351
1880	PF07_0136	rifin	2	428	-0.959606	0.024835	-0.279894	0.984441	-0.404888	-0.304729	0.984441	0.679712
1882	PF07_0138	rifin	3	349	-0.191978	0.0100643	0.276694	0.468672	0.0315933	0.266629	0.202043	0.468672
2188	PF08_0001	hypothetical protein	2	231	-0.510503	-0.0334633	-0.472888	0.477039	-0.338951	-0.439425	0.477039	0.0376147
2187	PF08_0002	surface-associated interspersed gene 8.2 (SURFIN8.2)	5	1261	0.270021	0.437481	0.126124	0.311357	0.277875	-0.311357	0.16746	-0.143897
2184	PF08_0003	tryptophan/threonine-rich antigen	3	934	0.212862	0.720987	0.551337	0.508125	0.495062	-0.16965	0.508125	0.338475
2183	PF08_0004	hypothetical protein, conserved	1	155	-1.63571	-1.7977	-1.7458	0.161991	-1.7264	0.0519016	-0.161991	-0.11009
2182	PF08_0005	hypothetical protein, conserved	4	426	0.273448	-0.201833	-0.132825	0.475281	-0.0204033	0.0690088	-0.475281	-0.406272
2174	PF08_0006	prohibitin, putative	2	292	-0.174076	0.0295158	-0.136893	0.203592	-0.093818	-0.166409	0.203592	0.0371829
2171	PF08_0007	hypothetical protein, conserved	1	240	-0.88166	-0.52817	-0.988973	0.460803	-0.799601	-0.460803	0.353491	-0.107312
2170	PF08_0008	hypothetical protein, conserved	4	866	0.38128	-0.170318	0.0313099	0.551598	0.0807573	0.201628	-0.551598	-0.34997
2167	PF08_0009	translation initiation factor EIF-2b alpha subunit, putative	3	406	-0.06318	-0.336594	-0.688715	0.625535	-0.36283	-0.352122	-0.273414	-0.625535
2165	PF08_0010	hypothetical protein, conserved	5	672	0.33197	0.709596	0.265386	0.44421	0.435651	-0.44421	0.377626	-0.0665836
2164	PF08_0011	leucine - tRNA ligase	5	1202	0.388852	0.421007	0.165485	0.255522	0.325115	-0.255522	0.0321548	-0.223367
2160	PF08_0012	SET domain protein, putative	5	1719	0.160128	0.620942	0.317789	0.460814	0.366286	-0.303153	0.460814	0.157661
2159	PF08_0013	hypothetical membrane protein, conserved	3	978	0.344456	0.195499	0.00402514	0.34043	0.181326	-0.191474	-0.148957	-0.34043
2157	PF08_0014	plastid 50S ribosomal protein, putative	2	217	-0.449042	-0.0435854	-0.937062	0.893477	-0.476563	-0.893477	0.405456	-0.48802
2156	PF08_0015	hypothetical protein, conserved	2	182	-0.762352	-0.457845	-0.748703	0.304507	-0.6563	-0.290858	0.304507	0.0136494
2155	PF08_0016	hypothetical protein, conserved	5	473	0.0662173	0.53354	-0.0597947	0.593335	0.179987	-0.593335	0.467322	-0.126012
2154	PF08_0017	hypothetical protein, conserved	5	590	0.408262	0.553909	0.128873	0.425037	0.363681	-0.425037	0.145647	-0.27939
2153	PF08_0018	translation initiation factor-like protein	4	996	0.421116	0.292057	0.087477	0.333639	0.266884	-0.20458	-0.129059	-0.333639
2150	PF08_0019	receptor for activated C kinase homolog, PfRACK	5	454	0.241184	0.558657	0.315242	0.317473	0.371694	-0.243415	0.317473	0.0740581
2148	PF08_0020	Ubiquitination-mediated degradation component, putative	4	1189	0.401751	0.40634	0.281247	0.125094	0.363113	-0.125094	0.00458946	-0.120504
2146	PF08_0021	hypothetical protein, conserved	4	357	-0.10163	0.112767	-0.191275	0.304042	-0.060046	-0.304042	0.214396	-0.0896455
2145	PF08_0022	hypothetical protein, conserved	5	620	0.158048	-0.301544	-0.364668	0.522716	-0.169388	-0.0631243	-0.459592	-0.522716
2142	PF08_0023	hypothetical protein, conserved	5	410	0.328553	0.0375945	-0.414013	0.742566	-0.0159552	-0.451608	-0.290958	-0.742566
2140	PF08_0024	hypothetical protein, conserved	3	340	0.400777	0.176551	-0.121494	0.522271	0.151944	-0.298045	-0.224226	-0.522271
2139	PF08_0025	hypothetical protein, conserved	3	101	-0.0156375	-0.510614	-1.00366	0.988019	-0.509969	-0.493043	-0.494976	-0.988019
2138	PF08_0026	hypothetical protein, conserved	4	356	-0.122321	0.147376	-0.308197	0.455573	-0.0943808	-0.455573	0.269697	-0.185876
2132	PF08_0027	hypothetical protein, conserved	4	868	0.391418	-0.09342	-0.28106	0.672478	0.00564576	-0.18764	-0.484838	-0.672478
2131	PF08_0028	hypothetical protein, conserved	2	672	-0.0267663	-0.118534	-0.433982	0.407216	-0.193094	-0.315448	-0.091768	-0.407216
2128	PF08_0029	hypothetical protein, conserved	2	289	-0.133158	-0.0599271	-0.544774	0.484847	-0.245953	-0.484847	0.0732309	-0.411616
2123	PF08_0030	hypothetical protein, conserved	3	1045	0.39892	0.702862	0.215079	0.487783	0.438954	-0.487783	0.303941	-0.183841
2122	PF08_0031	oxoglutarate/malate translocator protein, putative	4	372	0.268422	0.0984808	-0.0733585	0.34178	0.097848	-0.171839	-0.169941	-0.34178
2121	PF08_0032	DnaJ protein, putative	5	475	0.253606	-0.165047	-0.345303	0.598909	-0.0855813	-0.180256	-0.418653	-0.598909
2118	PF08_0033	hypothetical protein, conserved	4	686	0.172376	0.202704	0.060312	0.142392	0.145131	-0.142392	0.0303277	-0.112064
2116	PF08_0034	histone acetyltransferase Gcn5, putative	5	1105	-0.0596639	0.37279	-0.0269699	0.432454	0.0953853	-0.39976	0.432454	0.032694
2112	PF08_0035	hypothetical protein, conserved	5	1258	0.6684	0.504189	0.35533	0.31307	0.509306	-0.148859	-0.164211	-0.31307
2108	PF08_0036	Pfsec23	1	958	0.469643	0.428014	0.438292	0.041629	0.445316	0.0102783	-0.041629	-0.0313507
2103	PF08_0037	hypothetical protein, conserved	4	259	0.0521477	-0.36299	-0.300337	0.415138	-0.203726	0.0626529	-0.415138	-0.352485
2102	PF08_0038	hypothetical protein, conserved	4	511	0.294112	0.402628	0.0567386	0.345889	0.251159	-0.345889	0.108516	-0.237373
2099	PF08_0039	ribosomal protein, putative	1	112	-1.97458	-1.1672	-1.95095	0.807387	-1.69758	-0.783756	0.807387	0.0236313
2098	PF08_0040	hypothetical protein, conserved	4	581	-0.104392	0.153374	-0.344485	0.49786	-0.098501	-0.49786	0.257766	-0.240094
2097	PF08_0041	ribosome biogenesis protein nep1 homologue, putative	2	327	0.0683165	-0.149775	-0.27695	0.345266	-0.119469	-0.127175	-0.218091	-0.345266
2095	PF08_0042	ATP-dependent RNA helicase prh1, putative	5	1023	-0.0034165	0.139537	-0.157372	0.296909	-0.0070838	-0.296909	0.142954	-0.153956
2094	PF08_0043	hypothetical protein, conserved	2	138	0.0624847	-0.0546711	-0.17413	0.236615	-0.0554389	-0.119459	-0.117156	-0.236615
2093	PF08_0044	Plasmodium falciparum protein kinase 1	4	668	0.2858	0.393656	-0.0380283	0.431684	0.213809	-0.431684	0.107855	-0.323829
2089	PF08_0045	2-oxoglutarate dehydrogenase e1 component	4	1148	0.485718	0.437825	0.424567	0.0611508	0.44937	-0.0132576	-0.0478932	-0.0611508
2086	PF08_0046	hypothetical protein, conserved	4	309	-0.479794	-0.610593	-1.00317	0.52338	-0.697854	-0.392581	-0.130799	-0.52338
2085	PF08_0047	hypothetical protein, conserved	4	404	0.19082	0.270831	-0.0933317	0.364163	0.122773	-0.364163	0.0800111	-0.284152
2082	PF08_0048	ATP-dependent helicase, putative	4	2456	0.469302	0.534573	0.41056	0.124013	0.471478	-0.124013	0.0652707	-0.0587421
2081	PF08_0049	ribonucleoprotein, putative	1	86	-1.87351	-0.965731	-1.88467	0.918936	-1.57464	-0.918936	0.907779	-0.0111566
2076	PF08_0050	MAC/perforin, putative	5	673	0.258059	0.395831	0.0612444	0.334587	0.238378	-0.334587	0.137772	-0.196815
2075	PF08_0051	hypothetical protein, conserved	3	565	0.35044	-0.25448	-0.493683	0.844123	-0.132574	-0.239203	-0.60492	-0.844123
2074	PF08_0052	hypothetical protein, conserved	5	583	0.273596	0.114339	-0.204942	0.478538	0.0609975	-0.319281	-0.159257	-0.478538
2073	PF08_0053	BRIX domain, putative	4	228	0.202373	-0.34339	0.223661	0.567051	0.0275479	0.567051	-0.545763	0.0212888
2071	PF08_0054	heat shock 70 kDa protein	5	888	0.0471375	0.525509	0.301425	0.478372	0.291357	-0.224084	0.478372	0.254288
2070	PF08_0055	u3 small nucleolar ribonucleoprotein protein	5	393	0.202063	-0.0355645	-0.329542	0.531605	-0.0543476	-0.293977	-0.237628	-0.531605
2067	PF08_0056	zinc finger protein, putative	1	145	-0.722428	-0.484729	-0.642986	0.237699	-0.616714	-0.158257	0.237699	0.0794419
2060	PF08_0057	hypothetical protein, conserved	2	73	-1.03335	-0.959277	-1.50177	0.542492	-1.1648	-0.542492	0.0740698	-0.468422
2058	PF08_0058	hypothetical protein, conserved	4	1271	0.258979	0.616482	0.447205	0.357503	0.440889	-0.169277	0.357503	0.188227
2057	PF08_0059	protein kinase c inhibitor-like protein, putative	1	161	-1.15055	-0.728735	-1.1303	0.421812	-1.00319	-0.401564	0.421812	0.0202485
2055	PF08_0060	asparagine-rich antigen	4	2666	0.553183	0.620617	0.486935	0.133683	0.553578	-0.133683	0.0674342	-0.0662484
2054	PF08_0061	hypothetical protein, conserved	3	818	0.226493	0.138592	-0.202294	0.428787	0.0542636	-0.340887	-0.0879006	-0.428787
2052	PF08_0062	Adenylate kinase	5	146	0.221041	0.403844	-0.526411	0.930255	0.0328243	-0.930255	0.182803	-0.747452
2049	PF08_0063	ClpB protein, putative	4	1446	0.0289929	0.14822	0.0859279	0.119227	0.0877137	-0.0622923	0.119227	0.0569349
2045	PF08_0064	hypothetical protein, conserved	2	263	0.0275344	0.27457	-0.0340381	0.308608	0.0893554	-0.308608	0.247036	-0.0615725
2043	PF08_0065	WD repeat protein, putative	4	635	0.211813	0.0316117	0.0209814	0.190831	0.0881352	-0.0106303	-0.180201	-0.190831
2042	PF08_0066	lipoamide dehydrogenase, putative	3	595	0.110368	0.00748422	-0.136511	0.246879	-0.00621944	-0.143995	-0.102884	-0.246879
2040	PF08_0067	hypothetical protein, conserved	3	285	-0.0455978	-0.621088	-0.72159	0.675993	-0.462759	-0.100502	-0.57549	-0.675993
2036	PF08_0068	hypothetical protein, conserved	5	820	0.442758	0.160944	-0.0783989	0.521157	0.175101	-0.239343	-0.281815	-0.521157
2035	PF08_0069	importin beta, putative	4	925	0.363906	-0.104445	0.244626	0.46835	0.168029	0.34907	-0.46835	-0.11928
2034	PF08_0070	RAP protein, putative	3	704	0.374715	0.266637	-0.0527594	0.427475	0.196198	-0.319397	-0.108078	-0.427475
2032	PF08_0071	Fe-superoxide dismutase	2	239	-0.329604	0.042305	-0.318013	0.371909	-0.201771	-0.360318	0.371909	0.0115907
2030	PF08_0072	hypothetical protein, conserved	3	206	-0.188665	-0.0951051	-0.315271	0.220166	-0.19968	-0.220166	0.0935596	-0.126607
2029	PF08_0073	hypothetical protein, conserved	5	525	0.455583	0.287694	0.210234	0.245349	0.317837	-0.0774601	-0.167889	-0.245349
2024	PF08_0074	DNA/RNA-binding protein Alba, putative	4	313	0.295991	1.2835	0.785353	0.987509	0.788282	-0.498148	0.987509	0.489361
2022	PF08_0075	60S ribosomal protein L13, putative	1	211	-0.682795	-0.0168077	-0.669272	0.665987	-0.456292	-0.652464	0.665987	0.013523
2021	PF08_0076	40S ribosomal protein S16, putative	1	198	-1.11286	-0.48959	-0.813052	0.62327	-0.805167	-0.323462	0.62327	0.299808
2020	PF08_0077	GDP-mannose 4,6-dehydratase, putative	5	382	0.210769	0.297638	0.190118	0.107519	0.232842	-0.107519	0.0868689	-0.0206504
2019	PF08_0078	hypothetical protein, conserved	4	1368	0.634124	0.316042	0.307682	0.326443	0.419283	-0.00835966	-0.318083	-0.326443
2018	PF08_0079	Translation initiation factor SUI1, putative	3	200	-0.212356	0.101839	-0.232669	0.334508	-0.114395	-0.334508	0.314195	-0.0203124
2017	PF08_0080	hypothetical protein, conserved	5	503	0.184245	-0.00721708	-0.273544	0.457789	-0.0321718	-0.266327	-0.191463	-0.457789
2016	PF08_0081	hypothetical protein, conserved	4	746	0.360327	0.589416	0.381148	0.22909	0.44363	-0.208268	0.22909	0.0208214
2012	PF08_0082	hypothetical protein, conserved	4	829	0.117657	0.261495	0.107776	0.153719	0.16231	-0.153719	0.143839	-0.00988066
2011	PF08_0083	hypothetical protein, conserved	5	696	0.401968	0.0818606	0.144399	0.320107	0.209409	0.0625389	-0.320107	-0.257568
2008	PF08_0084	RNA-binding protein (U1 snRNP-like), putative	5	243	0.432035	-0.133529	-0.112092	0.565564	0.062138	0.0214369	-0.565564	-0.544127
2007	PF08_0085	ubiquitin-conjugating enzyme, putative	2	214	-0.750646	-0.444731	-0.722577	0.305915	-0.639318	-0.277846	0.305915	0.0280693
2006	PF08_0086	RNA-binding protein, putative	4	1173	0.343744	0.483316	0.303268	0.180048	0.376776	-0.180048	0.139573	-0.0404753
2005	PF08_0087	importin alpha, putative	3	727	0.200244	0.285236	0.260895	0.0849911	0.248791	-0.024341	0.0849911	0.0606501
2004	PF08_0088	hypothetical protein, conserved	4	501	0.297462	-0.281669	-0.10261	0.579131	-0.028939	0.179059	-0.579131	-0.400072
2001	PF08_0089	hypothetical protein, conserved	5	1953	0.449735	0.173818	0.0211203	0.428614	0.214891	-0.152698	-0.275916	-0.428614
1997	PF08_0090	hypothetical protein, conserved	4	646	0.13184	-0.440927	-0.631232	0.763072	-0.31344	-0.190305	-0.572767	-0.763072
1996	PF08_0091	hypothetical protein, conserved	4	1342	0.318592	-0.37805	-0.186651	0.696642	-0.0820363	0.191399	-0.696642	-0.505244
1995	PF08_0092	hypothetical protein, conserved	4	621	0.370696	0.338795	-0.0682594	0.438955	0.213744	-0.407054	-0.0319006	-0.438955
1991	PF08_0093	hypothetical protein, conserved	5	457	0.0789303	-0.386537	-0.452178	0.531108	-0.253262	-0.0656405	-0.465468	-0.531108
1990	PF08_0094	cullin-like protein, putative	5	550	0.258167	0.299882	0.053928	0.245954	0.203992	-0.245954	0.0417149	-0.204239
1988	PF08_0095	dihydropteroate synthetase	1	551	0.129265	0.0701445	-0.214482	0.343747	-0.00502395	-0.284626	-0.0591209	-0.343747
1986	PF08_0096	RNA helicase, putative	5	754	0.494534	0.769006	0.28995	0.479057	0.51783	-0.479057	0.274472	-0.204584
1984	PF08_0097	hypothetical membrane protein, conserved	5	377	0.1651	-0.364863	-0.470964	0.636064	-0.223576	-0.106101	-0.529963	-0.636064
1982	PF08_0098	protein kinase,putative	4	727	0.149774	0.397596	-0.102905	0.500501	0.148155	-0.500501	0.247821	-0.25268
1980	PF08_0099	Acyl CoA binding protein, putative	3	123	-0.650878	-0.586504	-0.675709	0.0892055	-0.637697	-0.0892055	0.0643741	-0.0248313
1977	PF08_0100	ruvB-like DNA helicase, putative	5	621	-0.524417	-0.216947	-0.71617	0.499224	-0.485845	-0.499224	0.307471	-0.191753
1974	PF08_0101	hypothetical protein, conserved	4	541	0.21144	0.279516	-0.0103483	0.289864	0.160202	-0.289864	0.0680761	-0.221788
1973	PF08_0102	asparagine-rich antigen Pfa55-14	4	1343	0.378381	0.197237	0.0916433	0.286738	0.222421	-0.105594	-0.181144	-0.286738
1972	PF08_0103	erythrocyte membrane protein 1 (PfEMP1)	3	2488	-0.13729	0.663972	0.518771	0.801262	0.348484	-0.145201	0.801262	0.656061
1971	PF08_0104	rifin	3	414	-0.379514	0.0586234	0.202977	0.582492	-0.0393046	0.144354	0.438138	0.582492
1970	PF08_0105	rifin	2	457	-1.06507	0.208273	0.0223244	1.27335	-0.278158	-0.185949	1.27335	1.0874
1969	PF08_0106	erythrocyte membrane protein 1 (PfEMP1)	2	2430	-0.549118	0.662098	0.379387	1.21122	0.164122	-0.282711	1.21122	0.928506
1968	PF08_0107	erythrocyte membrane protein 1 (PfEMP1)	2	2516	-0.292573	0.836709	0.678974	1.12928	0.407704	-0.157735	1.12928	0.971547
1965	PF08_0108	pepsinogen, putative	5	759	0.27897	0.504284	0.422522	0.225314	0.401925	-0.0817616	0.225314	0.143553
1961	PF08_0109	hypothetical protein, conserved	2	636	0.160879	0.368342	0.130429	0.237912	0.219883	-0.237912	0.207463	-0.0304493
1956	PF08_0110	PfRab18, GTPase	1	216	-1.1188	-0.791785	-1.31685	0.52507	-1.07581	-0.52507	0.327015	-0.198055
1954	PF08_0111	RNA helicase, putative	5	1244	0.332712	0.172111	0.0389977	0.293715	0.181274	-0.133113	-0.160601	-0.293715
1952	PF08_0112	hypothetical protein, conserved	5	430	0.296532	0.245853	0.0359978	0.260534	0.192794	-0.209855	-0.0506786	-0.260534
1951	PF08_0113	vacuolar proton-translocating ATPase subunit A, putative	4	1290	0.341923	0.535506	0.425129	0.193583	0.434186	-0.110376	0.193583	0.0832067
1950	PF08_0114	hypothetical protein, conserved	5	1650	0.499568	0.210429	-0.0301882	0.529756	0.226603	-0.240617	-0.289139	-0.529756
1948	PF08_0115	DnaJ protein, putative	4	925	0.102949	0.545835	0.177503	0.442886	0.275429	-0.368332	0.442886	0.0745541
1944	PF08_0116	hypothetical protein, conserved	3	456	-0.125157	0.193775	-0.55232	0.746095	-0.161234	-0.746095	0.318932	-0.427162
1943	PF08_0117	hypothetical protein, conserved	4	1173	0.107545	0.251026	-0.139208	0.390234	0.073121	-0.390234	0.143481	-0.246753
1937	PF08_0118	hypothetical protein, conserved	2	1398	-0.724495	0.1597	-0.391157	0.884195	-0.318651	-0.550857	0.884195	0.333338
1936	PF08_0119	hypothetical protein, conserved	1	123	-1.48485	-0.399296	-0.984243	1.08555	-0.95613	-0.584946	1.08555	0.500608
1933	PF08_0120	GTPase-activating protein, putative	5	576	0.144336	0.287603	0.0534709	0.234132	0.161803	-0.234132	0.143267	-0.0908649
1932	PF08_0121	peptidyl-prolyl cis-trans isomerase precursor	2	205	-0.161712	0.0646597	-0.310561	0.375221	-0.135871	-0.375221	0.226372	-0.148849
1931	PF08_0122	hypothetical protein	4	2201	-0.0176911	0.359327	0.00745247	0.377018	0.116363	-0.351875	0.377018	0.0251435
1930	PF08_0123	pseudouridylate synthase, putative	4	623	0.120116	0.365874	-0.0556854	0.421559	0.143435	-0.421559	0.245758	-0.175801
1926	PF08_0124	hypothetical protein, conserved	4	519	-0.352411	-0.0541912	-0.50628	0.452089	-0.304294	-0.452089	0.29822	-0.153869
1924	PF08_0125	tubulin gamma chain	5	468	0.483156	0.562007	0.280529	0.281478	0.441897	-0.281478	0.0788504	-0.202627
1921	PF08_0126	DNA repair protein rad54, putative	3	1206	0.305311	0.832697	0.544005	0.527386	0.560671	-0.288692	0.527386	0.238694
1918	PF08_0127	hypothetical protein, conserved	4	1532	0.399142	0.478068	0.462022	0.0789269	0.446411	-0.016046	0.0789269	0.0628809
1917	PF08_0128	SYF2 splicing factor, putative	4	471	0.113325	0.493043	-0.092247	0.58529	0.171374	-0.58529	0.379717	-0.205572
1914	PF08_0129	protein phosphatase, putative	3	627	0.272646	0.327611	0.265457	0.0621545	0.288571	-0.0621545	0.0549648	-0.00718973
1909	PF08_0130	wd repeat protein, putative	4	1271	0.24523	0.466249	0.209598	0.256651	0.307026	-0.256651	0.221019	-0.0356319
1908	PF08_0131	1-cys peroxidoxin	5	289	-0.0825738	0.100882	-0.163163	0.264045	-0.048285	-0.264045	0.183456	-0.0805895
1906	PF08_0132	glutamate dehydrogenase, putative	4	1459	0.257723	0.57307	0.452867	0.315347	0.427887	-0.120202	0.315347	0.195144
1901	PF08_0134	hypothetical protein, conserved	2	113	-0.931851	-0.834596	-1.33025	0.495653	-1.03223	-0.495653	0.0972547	-0.398398
1900	PF08_0135	hypothetical protein, conserved	4	622	-0.257083	-0.0197264	-0.505588	0.485861	-0.260799	-0.485861	0.237356	-0.248505
1898	PF08_0136	hypothetical protein	1	105	-1.64164	-0.623104	-1.56324	1.01853	-1.27599	-0.940134	1.01853	0.0783985
1897	PF08_0136b	von willebrand factor a-domain-related protein, putative	4	421	0.374895	0.760105	0.532727	0.38521	0.555909	-0.227378	0.38521	0.157831
1894	PF08_0137	hypothetical protein, conserved	3	1708	0.517908	0.357992	0.791602	0.43361	0.555834	0.43361	-0.159916	0.273694
1889	PF08_0138	rifin	2	471	-0.689421	-0.297993	0.00221175	0.691633	-0.328401	0.300205	0.391428	0.691633
1888	PF08_0139	rifin	3	438	-0.401527	0.564959	0.286643	0.966486	0.150025	-0.278316	0.966486	0.68817
1887	PF08_0140	erythrocyte membrane protein 1 (PfEMP1)	2	3325	-0.245218	0.865706	0.589703	1.11092	0.403397	-0.276003	1.11092	0.834921
1886	PF08_0141	erythrocyte membrane protein 1 (PfEMP1)	2	3962	-0.128895	0.711639	0.614993	0.840534	0.399246	-0.0966461	0.840534	0.743888
1885	PF08_0142	erythrocyte membrane protein 1 (PfEMP1)	2	2384	-0.276046	0.901697	0.606651	1.17774	0.410767	-0.295046	1.17774	0.882697
2180	PF08_tmp1	deleted	3	1084	-0.533176	-0.173311	-0.473944	0.359865	-0.393477	-0.300633	0.359865	0.059232
1896	PF08_tmp2	deleted	2	50	-0.122979	-0.00482761	-0.909007	0.904179	-0.345605	-0.904179	0.118151	-0.786028
2582	PF10_0001	erythrocyte membrane protein 1 (PfEMP1)	3	1638	-0.389309	0.769355	0.590206	1.15866	0.323417	-0.179148	1.15866	0.979515
2583	PF10_0002	rifin	3	248	-0.39357	0.47887	0.0598712	0.87244	0.0483905	-0.418999	0.87244	0.453441
2584	PF10_0003	rifin	2	301	-0.782833	0.164908	-0.00338938	0.947742	-0.207105	-0.168298	0.947742	0.779444
2585	PF10_0004	rifin	2	310	-0.53063	0.647081	0.243494	1.17771	0.119981	-0.403587	1.17771	0.774124
2586	PF10_0005	rifin	1	323	-0.752128	0.271353	0.0191705	1.02348	-0.153868	-0.252182	1.02348	0.771299
2587	PF10_0006	rifin	3	288	-0.670394	0.486784	0.133503	1.15718	-0.0167025	-0.353281	1.15718	0.803897
2588	PF10_0007	hypothetical protein	2	55	0.204003	0.130434	0.224286	0.093852	0.186241	0.093852	-0.0735692	0.0202828
2589	PF10_0008	hypothetical protein	1	79	-1.29877	-0.571893	-1.00753	0.726872	-0.959398	-0.435642	0.726872	0.29123
2590	PF10_0009	pseudogene, stevor, putative	2	216	-0.114201	0.510584	0.498775	0.624785	0.298386	-0.01181	0.624785	0.612975
2591	PF10_0011	erythrocyte membrane protein 1 (PfEMP1), truncated, degenerate	3	127	0.108205	0.243373	0.48108	0.372874	0.277553	0.237707	0.135167	0.372874
2592	PF10_0012	erythrocyte membrane protein 1 (PfEMP1), truncated	3	76	0.346951	0.408788	0.493646	0.146695	0.416462	0.0848578	0.0618374	0.146695
2593	PF10_0013	hypothetical protein	3	118	-0.181408	0.311937	-0.489133	0.80107	-0.119535	-0.80107	0.493345	-0.307725
2594	PF10_0014	hypothetical protein	2	162	-0.211279	-0.0644687	-0.364464	0.299995	-0.213404	-0.299995	0.14681	-0.153185
2595	PF10_0015	acyl CoA binding protein, putative	3	87	-0.39514	-0.400751	-0.832513	0.437373	-0.542801	-0.431762	-0.0056106	-0.437373
2596	PF10_0016	acyl CoA binding protein, putative	2	82	-1.32605	-1.17062	-1.69983	0.529204	-1.39883	-0.529204	0.155432	-0.373772
2597	PF10_0017	hypothetical protein	3	190	-0.54919	-0.898771	-0.765113	0.349581	-0.737691	0.133659	-0.349581	-0.215922
2598	PF10_0018	hypothetical protein	3	751	0.30723	0.539669	0.262871	0.276798	0.369923	-0.276798	0.232439	-0.0443589
2599	PF10_0019	early transcribed membrane protein 10.1, etramp 10.1	2	94	-0.283983	-0.123414	-0.38356	0.260146	-0.263652	-0.260146	0.16057	-0.0995766
2600	PF10_0020	hypothetical protein	4	658	0.217586	0.456668	0.305831	0.239082	0.326695	-0.150837	0.239082	0.088245
2601	PF10_0021	hypothetical protein	4	223	0.0618626	-0.0492275	-0.458977	0.52084	-0.148781	-0.409749	-0.11109	-0.52084
2602	PF10_0022	hypothetical protein	2	124	-0.0495504	-0.0131745	-0.190065	0.176891	-0.0842633	-0.176891	0.0363759	-0.140515
2603	PF10_0023	hypothetical protein	2	223	-0.0598677	0.172429	-0.18985	0.362279	-0.0257632	-0.362279	0.232296	-0.129983
2604	PF10_0024	hypothetical protein	1	348	0.114983	-0.272141	-0.0596052	0.387123	-0.0722543	0.212535	-0.387123	-0.174588
2605	PF10_0025	PF70 protein	4	572	0.394757	0.228659	0.665945	0.437285	0.429787	0.437285	-0.166097	0.271188
2606	PF10_0026	Tryptophan-rich antigen 3, putative	5	459	0.10628	0.486202	0.190365	0.379922	0.260949	-0.295836	0.379922	0.0840855
2607	PF10_0027	hypothetical protein	3	244	0.0970843	0.102134	0.0488853	0.0532485	0.0827011	-0.0532485	0.00504955	-0.048199
2608	PF10_0028	RNA binding protein, putative	3	165	-0.608552	-0.0173198	-0.618578	0.601258	-0.414816	-0.601258	0.591232	-0.0100264
2609	PF10_0029	hypothetical protein	3	120	-0.133128	0.0257576	-0.491677	0.517435	-0.199683	-0.517435	0.158885	-0.35855
2610	PF10_0030	hypothetical protein	5	212	0.660869	0.222385	-0.0944214	0.755291	0.262944	-0.316806	-0.438484	-0.755291
2611	PF10_0031	hypothetical protein	4	424	0.535144	0.456992	0.0679846	0.467159	0.353373	-0.389007	-0.0781523	-0.467159
2612	PF10_0032	DnaJ protein, putative	5	602	0.451996	0.557705	0.186375	0.37133	0.398692	-0.37133	0.105709	-0.265621
2613	PF10_0033	hypothetical protein	1	63	-2.42132	-1.35251	-1.93722	1.0688	-1.90368	-0.58471	1.0688	0.484093
2614	PF10_0034	hypothetical protein	3	679	-0.140972	0.0796556	-0.507248	0.586904	-0.189522	-0.586904	0.220628	-0.366276
2615	PF10_0035	hypothetical protein	1	139	-1.07967	-0.890849	-1.10649	0.215644	-1.02567	-0.215644	0.18882	-0.0268246
2616	PF10_0036	N-acetyltransferase, putative	2	126	-0.0480483	-0.279659	-0.502137	0.454089	-0.276615	-0.222478	-0.231611	-0.454089
2617	PF10_0037	hypothetical protein	4	1517	0.22937	0.177517	-0.108564	0.337934	0.0994412	-0.286081	-0.0518527	-0.337934
2618	PF10_0038	ribosomal protein S20e, putative	2	108	-0.765109	-0.795558	-1.2452	0.480095	-0.93529	-0.449645	-0.0304495	-0.480095
2619	PF10_0039	hypothetical protein	3	223	-0.142871	0.0554265	-0.164121	0.219547	-0.0838553	-0.219547	0.198298	-0.0212496
2620	PF10_0040	hypothetical protein	5	1043	0.51761	0.203478	0.368974	0.314132	0.363354	0.165497	-0.314132	-0.148635
2621	PF10_0041	U5 small nuclear ribonuclear protein, putative	4	1009	0.45858	0.50864	0.344707	0.163933	0.437309	-0.163933	0.0500603	-0.113873
2622	PF10_0042	hypothetical protein	1	117	-1.49806	-0.833412	-1.25694	0.66465	-1.19614	-0.423531	0.66465	0.241118
2623	PF10_0043	ribosomal protein L13, putative	2	195	-0.671197	-0.277946	-0.578595	0.393252	-0.509246	-0.300649	0.393252	0.0926025
2624	PF10_0044	hypothetical protein	1	677	-0.603583	-0.223792	-0.767756	0.543965	-0.53171	-0.543965	0.379791	-0.164173
2625	PF10_0045	hypothetical protein	4	2132	0.163275	0.186322	-0.0746111	0.260933	0.0916621	-0.260933	0.0230468	-0.237886
2626	PF10_0046	hypothetical protein	4	989	0.401274	0.758835	0.833678	0.432404	0.664596	0.074843	0.357561	0.432404
2627	PF10_0047	RNA binding protein, putative	4	833	0.0441534	0.692684	0.576053	0.648531	0.43763	-0.116631	0.648531	0.5319
2628	PF10_0048	hypothetical protein	3	141	-0.223198	-0.0912131	-0.757648	0.666435	-0.357353	-0.666435	0.131985	-0.53445
2629	PF10_0049	hypothetical protein	3	474	0.129448	0.212986	-0.233514	0.4465	0.0363067	-0.4465	0.0835378	-0.362963
2630	PF10_0050	hypothetical protein	2	212	-0.74287	-0.711862	-1.0527	0.340837	-0.83581	-0.340837	0.0310079	-0.309829
2631	PF10_0051	ADP/ATP carrier protein, putative	1	258	-0.769615	-0.926082	-1.05276	0.283147	-0.916153	-0.12668	-0.156468	-0.283147
2632	PF10_0052	hypothetical protein	4	173	0.288905	0.0520759	-0.067574	0.356479	0.0911356	-0.11965	-0.236829	-0.356479
2633	PF10_0053	tRNA ligase, putative	4	548	-0.117823	0.0199084	-0.470254	0.490163	-0.18939	-0.490163	0.137732	-0.352431
2634	PF10_0054	hypothetical protein	4	486	0.247818	0.141281	-0.169956	0.417774	0.0730476	-0.311237	-0.106537	-0.417774
2635	PF10_0055	hypothetical protein	3	235	0.107169	-0.352453	-0.739627	0.846796	-0.328304	-0.387175	-0.459621	-0.846796
2636	PF10_0056	hypothetical protein	4	185	-0.267155	-0.494019	-0.843257	0.576102	-0.534811	-0.349238	-0.226864	-0.576102
2637	PF10_0057	regulator of nonsense transcripts, putative	4	1316	0.369395	0.621149	0.456609	0.251754	0.482384	-0.16454	0.251754	0.0872139
2638	PF10_0058	DnaJ protein, putative	1	1201	0.188583	0.237454	0.0400483	0.197406	0.155362	-0.197406	0.0488713	-0.148534
2639	PF10_0059	hypothetical protein	2	151	-0.881445	-0.786882	-1.16204	0.375153	-0.943454	-0.375153	0.0945631	-0.28059
2640	PF10_0060	hypothetical protein	5	420	0.294738	0.806056	0.391982	0.511318	0.497592	-0.414074	0.511318	0.0972439
2641	PF10_0061	hypothetical protein	4	395	-0.209155	0.364547	0.274478	0.573702	0.14329	-0.090069	0.573702	0.483633
2642	PF10_0062	NOT protein, putative	1	128	-1.8028	-1.18235	-1.48797	0.620453	-1.49104	-0.305624	0.620453	0.31483
2643	PF10_0063	DNA/RNA-binding protein, putative	1	95	-1.89334	-0.880073	-1.58097	1.01326	-1.45146	-0.7009	1.01326	0.312364
2644	PF10_0064	hypothetical protein	4	618	0.35802	0.298928	-0.0664608	0.424481	0.196829	-0.365388	-0.0590925	-0.424481
2645	PF10_0065	hypothetical protein	3	159	-0.0459394	-0.219517	-0.563623	0.517683	-0.27636	-0.344106	-0.173578	-0.517683
2646	PF10_0066	hypothetical protein	2	168	-0.540669	-0.235476	-0.287085	0.305192	-0.35441	-0.0516084	0.305192	0.253584
2647	PF10_0067	hypothetical protein	4	145	1.41054	0.901872	0.810985	0.599551	1.04113	-0.0908876	-0.508664	-0.599551
2648	PF10_0068	RNA binding protein, putative	2	162	-1.16427	-0.442771	-0.647043	0.721498	-0.751361	-0.204272	0.721498	0.517226
2649	PF10_0069	deleted	2	152	-1.61249	-0.59421	-1.64958	1.05537	-1.28542	-1.05537	1.01827	-0.0370912
2650	PF10_0070	hypothetical protein	1	209	-1.78042	-1.21196	-1.65793	0.568457	-1.55011	-0.445971	0.568457	0.122486
2652	PF10_0071	rhoGAP protein	1	505	-0.370988	-0.41654	-0.37005	0.04649	-0.385859	0.04649	-0.0455523	0.000937721
2653	PF10_0072	hypothetical protein	5	375	0.119402	0.346115	-0.171694	0.517809	0.097941	-0.517809	0.226713	-0.291096
2654	PF10_0073	hypothetical protein	2	167	-1.05147	-0.510344	-1.03735	0.541127	-0.866388	-0.527005	0.541127	0.0141213
2655	PF10_0074	hypothetical protein	2	79	-1.10623	0.211358	-0.951405	1.31759	-0.615427	-1.16276	1.31759	0.154829
2656	PF10_0075	asparagine-rich antigen	3	1285	0.434919	0.831996	0.735963	0.397076	0.667626	-0.0960327	0.397076	0.301044
2657	PF10_0076	hypothetical protein	4	760	0.186551	0.282117	-0.0259243	0.308041	0.147581	-0.308041	0.0955666	-0.212475
2658	PF10_0077	eukaryotictranslation initiation factor 3 subunit 7, putative	5	341	0.379136	0.367075	0.192726	0.18641	0.312979	-0.174348	-0.0120617	-0.18641
2659	PF10_0078	histone deacetylase, putative	3	1100	0.248548	0.463724	0.0267766	0.436947	0.24635	-0.436947	0.215175	-0.221772
2660	PF10_0079	hypothetical protein	4	1824	0.360209	0.605444	0.330167	0.275277	0.43194	-0.275277	0.245235	-0.0300414
2661	PF10_0080	endonuclease, putative	4	268	-0.0294873	-0.0957097	-0.258748	0.229261	-0.127982	-0.163038	-0.0662224	-0.229261
2662	PF10_0081	26S proteasome regulatory subunit 4, putative	5	420	0.175552	0.259624	0.367368	0.191816	0.267515	0.107744	0.0840716	0.191816
2663	PF10_0082	hypothetical protein	1	606	0.24894	0.312315	0.0430311	0.269284	0.201429	-0.269284	0.0633753	-0.205909
2664	PF10_0083	hypothetical protein	5	220	0.381163	0.719154	0.303383	0.41577	0.4679	-0.41577	0.337991	-0.0777794
2665	PF10_0084	tubulin beta chain, putative	1	430	0.0565592	0.509012	0.378303	0.452453	0.314625	-0.130709	0.452453	0.321744
2666	PF10_0085	nucleolar protein NOP5, putative	3	416	-0.115482	0.518823	0.0183045	0.634305	0.140548	-0.500518	0.634305	0.133786
2667	PF10_0086	adenylate kinase, putative	4	212	-0.122342	0.176507	-0.337554	0.514061	-0.0944631	-0.514061	0.29885	-0.215212
2668	PF10_0087	diphthine synthase	4	177	0.107192	-0.00328121	-0.292347	0.399539	-0.0628123	-0.289066	-0.110473	-0.399539
2669	PF10_0088	hypothetical protein	3	226	0.267255	-0.342542	-0.511106	0.778361	-0.195464	-0.168564	-0.609797	-0.778361
2670	PF10_0089	hypothetical protein	5	549	0.390918	0.283157	0.186982	0.203936	0.287019	-0.0961755	-0.10776	-0.203936
2671	PF10_0090	hypothetical protein	4	425	-0.0922911	-0.170059	-0.329391	0.2371	-0.197247	-0.159333	-0.0777678	-0.2371
2672	PF10_0091	hypothetical protein	4	257	-0.0365078	0.6608	-0.0206342	0.697308	0.201219	-0.681434	0.697308	0.0158736
2673	PF10_0092	metallopeptidase, putative	1	276	-0.307451	-0.244175	-0.574262	0.330088	-0.375296	-0.330088	0.0632766	-0.266811
2674	PF10_0093	hypothetical protein	5	257	0.329182	0.561616	0.316744	0.244871	0.402514	-0.244871	0.232433	-0.0124381
2675	PF10_0094	tubulin-tyrosine ligase, putative	5	453	0.150661	-0.0451533	-0.227041	0.377702	-0.0405111	-0.181887	-0.195814	-0.377702
2676	PF10_0095	hypothetical protein	5	785	0.05876	-0.292946	-0.541766	0.600526	-0.258651	-0.248819	-0.351706	-0.600526
2677	PF10_0096	hypothetical protein	4	355	0.0767104	-0.299526	-0.285663	0.376236	-0.169493	0.0138629	-0.376236	-0.362373
2678	PF10_0097	hypothetical protein	1	168	-1.1307	-0.159541	-1.01863	0.971157	-0.769624	-0.859093	0.971157	0.112064
2679	PF10_0098	hypothetical protein	5	168	0.196625	0.174637	-0.239181	0.435806	0.0440267	-0.413818	-0.0219881	-0.435806
2680	PF10_0099	hypothetical protein	4	1382	0.314905	0.533442	0.373295	0.218536	0.407214	-0.160146	0.218536	0.0583899
2681	PF10_0100	hypothetical protein	1	74	-1.69399	-0.813673	-1.70262	0.888943	-1.40342	-0.888943	0.880314	-0.0086288
2682	PF10_0101	hypothetical protein	4	269	-0.548592	-0.097106	-0.235135	0.451486	-0.293611	-0.138029	0.451486	0.313457
2683	PF10_0102	Ankyrin repeat protein, putative	1	107	-1.53439	-0.871954	-1.5748	0.702845	-1.32705	-0.702845	0.662434	-0.040411
2684	PF10_0103	eukaryotictranslation initiation factor 2, beta, putative	2	195	-0.418998	0.00136541	-0.289762	0.420364	-0.235798	-0.291127	0.420364	0.129236
2685	PF10_0104	hypothetical protein	1	154	-1.5632	-0.507454	-1.51018	1.05574	-1.19361	-1.00273	1.05574	0.0530175
2686	PF10_0105	hypothetical protein	2	213	-0.00336278	-0.511121	-0.504764	0.507759	-0.33975	0.00635716	-0.507759	-0.501402
2687	PF10_0106	hypothetical protein	2	166	-0.375601	0.0528332	-0.96504	1.01787	-0.429269	-1.01787	0.428434	-0.589438
2688	PF10_0107	hypothetical protein	1	98	-1.54606	-0.674489	-1.59874	0.924247	-1.27309	-0.924247	0.871567	-0.0526799
2689	PF10_0108	hypothetical protein	5	584	0.789644	0.199501	0.278263	0.590144	0.422469	0.0787623	-0.590144	-0.511381
2690	PF10_0109	hypothetical protein	1	23	-2.04046	-1.69809	-1.95381	0.342366	-1.89745	-0.255723	0.342366	0.0866428
2691	PF10_0110	hypothetical protein	3	224	0.0233643	-0.0246557	-0.545253	0.568617	-0.182181	-0.520597	-0.04802	-0.568617
2692	PF10_0111	20S proteasome beta subunit, putative	5	226	0.136382	0.366335	0.151342	0.229953	0.218019	-0.214992	0.229953	0.0149609
2693	PF10_0112	hypothetical protein	1	151	-0.723691	-0.129546	-0.763721	0.634175	-0.538986	-0.634175	0.594144	-0.0400305
2694	PF10_0113	hypothetical protein	4	423	0.686705	0.0815502	-0.0926429	0.779348	0.225204	-0.174193	-0.605155	-0.779348
2695	PF10_0114	DNA repair protein RAD23, putative	4	234	0.540016	0.592911	0.558377	0.0528948	0.563768	-0.0345339	0.0528948	0.0183609
2696	PF10_0115	QF122 antigen	4	519	0.112586	0.795081	0.293564	0.682495	0.40041	-0.501517	0.682495	0.180979
2697	PF10_0116	hypothetical protein	2	235	-1.10331	-0.273234	-1.02891	0.830072	-0.801816	-0.755674	0.830072	0.0743978
2698	PF10_0117	hypothetical protein	4	376	-0.121476	0.158261	-0.37209	0.530352	-0.111768	-0.530352	0.279737	-0.250615
2699	PF10_0118	hypothetical protein	2	324	-0.389487	-0.0399109	-0.321358	0.349576	-0.250252	-0.281447	0.349576	0.0681286
2700	PF10_0119	hypothetical protein	2	130	-1.08256	-0.356685	-1.12098	0.76429	-0.853406	-0.76429	0.725871	-0.0384191
2701	PF10_0120	ubiquinol-cytochrome c reductase complex subunit, putative	1	164	-0.791905	-0.371987	-0.530197	0.419918	-0.564696	-0.15821	0.419918	0.261708
2702	PF10_0121	hypoxanthine phosphoribosyltransferase	1	213	-0.0711283	-0.318126	0.00445412	0.32258	-0.128267	0.32258	-0.246998	0.0755824
2703	PF10_0122	phosphoglucomutase, putative	5	510	0.560744	-0.0646013	0.133409	0.625345	0.209851	0.198011	-0.625345	-0.427335
2704	PF10_0123	GMP synthetase	4	453	0.547356	0.0845609	0.12587	0.462795	0.252596	0.0413089	-0.462795	-0.421486
2705	PF10_0124	hypothetical protein	5	659	0.0689505	0.17809	-0.217339	0.395429	0.00990058	-0.395429	0.10914	-0.28629
2706	PF10_0125	metabolite/vitamin transporter	5	335	0.236489	-0.155822	-0.42345	0.659938	-0.114261	-0.267628	-0.392311	-0.659938
2707	PF10_0126	hypothetical protein, conserved	5	286	-0.218585	-0.340955	-0.654947	0.436363	-0.404829	-0.313992	-0.12237	-0.436363
2708	PF10_0127	hypothetical protein	1	275	-0.0344365	-0.524191	-0.432707	0.489755	-0.330445	0.0914846	-0.489755	-0.39827
2709	PF10_0128	WD repeat protein, putative	4	843	0.222357	-0.0613678	-0.127428	0.349785	0.011187	-0.0660601	-0.283724	-0.349785
2710	PF10_0129	hypothetical protein	4	503	0.452562	0.506652	0.295163	0.211489	0.418126	-0.211489	0.0540894	-0.157399
2711	PF10_0130	hypothetical protein	4	354	-0.065011	-0.532515	-0.697659	0.632648	-0.431728	-0.165144	-0.467504	-0.632648
2712	PF10_0131	hypothetical protein	5	594	-0.135281	0.000679325	-0.631943	0.632622	-0.255515	-0.632622	0.13596	-0.496661
2713	PF10_0132	phospholipase C-like, putative	3	620	0.188967	-0.031826	-0.352666	0.541634	-0.065175	-0.320841	-0.220793	-0.541634
2714	PF10_0133	hypothetical protein	5	943	0.3213	0.027299	-0.188821	0.510121	0.0532592	-0.21612	-0.294001	-0.510121
2715	PF10_0134	hypothetical protein	5	108	-0.202205	-0.242571	-0.783587	0.581381	-0.409454	-0.541016	-0.0403656	-0.581381
2716	PF10_0135	hypothetical protein	3	215	0.331424	0.711983	0.281864	0.430119	0.441757	-0.430119	0.38056	-0.0495595
2717	PF10_0136	Initiation factor 2 subunit family, putative	4	741	0.289538	0.331715	-0.0206638	0.352378	0.200196	-0.352378	0.0421771	-0.310201
2718	PF10_0137	GDP-fucose synthase, putative	3	231	-0.322631	-0.406855	-0.962236	0.639605	-0.563907	-0.555382	-0.0842238	-0.639605
2719	PF10_0138	hypothetical protein	4	718	0.351541	0.214963	0.000912355	0.350628	0.189139	-0.21405	-0.136578	-0.350628
2720	PF10_0139	hypothetical protein	5	606	0.298965	0.286184	0.131489	0.167476	0.238879	-0.154695	-0.0127808	-0.167476
2721	PF10_0140	hypothetical protein	5	1108	0.241413	0.410854	0.0653179	0.345536	0.239195	-0.345536	0.16944	-0.176096
2722	PF10_0141	cdk7, putative	5	193	0.381768	0.073428	-0.334672	0.716441	0.0401747	-0.4081	-0.30834	-0.716441
2723	PF10_0142	hypothetical protein	5	531	0.472919	-0.181516	-0.305032	0.777951	-0.00454323	-0.123516	-0.654435	-0.777951
2724	PF10_0143	transcriptional activator ADA2, putative	3	2121	0.419675	0.689206	0.767163	0.347488	0.625348	0.0779574	0.26953	0.347488
2725	PF10_0144	prohibitin, putative	5	238	0.328794	0.24705	0.247995	0.0817441	0.274613	0.00094442	-0.0817441	-0.0807996
2726	PF10_0145	hypothetical protein	1	550	-0.314467	-0.18714	-0.454783	0.267643	-0.318797	-0.267643	0.127327	-0.140316
2727	PF10_0146	hypothetical protein	5	1876	0.356857	0.448363	0.234332	0.214031	0.346517	-0.214031	0.0915061	-0.122525
2728	PF10_0147	FAD synthetase, putative	4	184	-0.199623	-0.518711	-0.661758	0.462135	-0.460031	-0.143047	-0.319088	-0.462135
2729	PF10_0148	hypothetical protein	4	337	0.213037	0.184719	-0.00528515	0.218322	0.130824	-0.190005	-0.0283176	-0.218322
2730	PF10_0149	cysteine -- tRNA ligase, putative	5	509	0.028639	0.32131	-0.0330055	0.354315	0.105648	-0.354315	0.292671	-0.0616445
2731	PF10_0150	methionine aminopeptidase, putative	5	315	0.479092	0.113978	-0.10358	0.582672	0.163163	-0.217559	-0.365113	-0.582672
2732	PF10_0151	hypothetical protein	4	380	0.474494	-0.059488	-0.26294	0.737433	0.0506886	-0.203452	-0.533982	-0.737433
2733	PF10_0152	hypothetical protein	5	424	0.518327	0.100435	-0.125598	0.643926	0.164388	-0.226033	-0.417892	-0.643926
2734	PF10_0153	hsp60	1	555	0.190693	0.300838	0.220272	0.110145	0.237268	-0.0805664	0.110145	0.0295787
2735	PF10_0154	ribonucleotide reductase small subunit, putative	2	229	-0.647541	-0.53687	-0.656512	0.119641	-0.613641	-0.119641	0.110671	-0.00897087
2736	PF10_0155	enolase	1	379	0.338495	0.441773	0.334146	0.107627	0.371471	-0.107627	0.103278	-0.00434924
2737	PF10_0156	hypothetical protein	5	196	0.269996	0.279204	-0.135295	0.4145	0.137968	-0.4145	0.00920837	-0.405292
2738	PF10_0157	hypothetical protein	2	165	-0.0188139	-0.028944	-0.246389	0.227575	-0.0980491	-0.217445	-0.01013	-0.227575
2739	PF10_0158	hypothetical protein	4	272	0.354331	-0.630953	-0.484473	0.985285	-0.253698	0.14648	-0.985285	-0.838804
2740	PF10_0159	glycophorin-binding protein 130 precursor	4	753	0.376069	0.37682	0.327939	0.0488811	0.360276	-0.0488811	0.000750328	-0.0481308
2741	PF10_0160	3.8 protein	1	517	0.0191885	0.0990238	-0.262519	0.361543	-0.0481022	-0.361543	0.0798353	-0.281707
2742	PF10_0161	hypothetical protein	2	730	0.0238277	-0.0644086	-0.0178915	0.0882363	-0.0194908	0.0465172	-0.0882363	-0.0417192
2743	PF10_0162	hypothetical protein	1	681	-0.000637272	0.126611	-0.0456593	0.17227	0.0267715	-0.17227	0.127248	-0.045022
2744	PF10_0163	hypothetical protein	1	283	-0.496066	0.0230627	-0.585091	0.608154	-0.352698	-0.608154	0.519129	-0.0890245
2745	PF10_0164	early transcribed membrane protein 10.3, etramp10.3	1	119	-0.739328	-0.524732	-0.676864	0.214596	-0.646975	-0.152132	0.214596	0.0624637
2746	PF10_0165	DNA polymerase delta catalytic subunit	5	698	0.355413	0.187428	-0.0418973	0.397311	0.166981	-0.229325	-0.167985	-0.397311
2747	PF10_0166	hypothetical protein	4	239	-0.0422894	0.23019	-0.467214	0.697404	-0.0931047	-0.697404	0.272479	-0.424925
2748	PF10_0167	hypothetical protein	5	324	0.420059	0.108099	-0.0518674	0.471926	0.158764	-0.159966	-0.31196	-0.471926
2749	PF10_0168	hypothetical protein	4	468	0.132176	0.134405	-0.056058	0.190463	0.0701745	-0.190463	0.00222952	-0.188234
2750	PF10_0169	phosphomannomutase, putative	1	181	-1.29789	-1.01653	-1.6032	0.586673	-1.30587	-0.586673	0.281363	-0.305309
2751	PF10_0170	hypothetical protein	2	97	-0.85182	-0.148782	-1.19225	1.04347	-0.730951	-1.04347	0.703038	-0.34043
2752	PF10_0171	hypothetical protein	4	273	-0.306181	0.606317	-0.0659945	0.912498	0.0780474	-0.672312	0.912498	0.240186
2753	PF10_0172	hypothetical protein	4	134	-0.662122	0.247701	-0.603505	0.909823	-0.339309	-0.851206	0.909823	0.0586179
2754	PF10_0173	hypothetical protein	4	708	0.335265	-0.154198	-0.255086	0.590351	-0.024673	-0.100888	-0.489463	-0.590351
2755	PF10_0174	26s proteasome subunit p55, putative	4	263	-0.124857	0.0203406	-0.322281	0.342621	-0.142266	-0.342621	0.145197	-0.197424
2756	PF10_0175	tRNA pseudouridine synthase, putative	4	304	-0.642958	-0.208443	-0.643458	0.435014	-0.498286	-0.435014	0.434515	-0.000499442
2757	PF10_0176	hypothetical protein	3	147	0.228531	0.238491	-0.0134311	0.251922	0.151197	-0.251922	0.00995996	-0.241962
2758	PF10_0177	erythrocyte membrane-associated antigen	4	2479	0.570209	0.676579	0.642612	0.106369	0.6298	-0.0339667	0.106369	0.0724024
2759	PF10_0178	hypothetical protein	1	53	-1.18985	-0.935744	-1.09226	0.254104	-1.07262	-0.156515	0.254104	0.0975898
2760	PF10_0179	PHF5-like protein, putative	4	1367	-0.0340511	0.271555	-0.184804	0.456359	0.0175665	-0.456359	0.305606	-0.150753
2761	PF10_0180	hypothetical protein	4	319	0.124717	0.0565369	-0.413078	0.537795	-0.0772749	-0.469615	-0.0681799	-0.537795
2762	PF10_0181	hypothetical protein	4	362	0.210199	0.0249405	-0.378886	0.589085	-0.0479156	-0.403827	-0.185258	-0.589085
2763	PF10_0182	hypothetical protein	5	475	0.502561	0.0971204	-0.0733444	0.575906	0.175446	-0.170465	-0.405441	-0.575906
2764	PF10_0183	hypothetical protein	4	1104	0.32007	0.65543	0.342601	0.33536	0.439367	-0.312829	0.33536	0.0225307
2765	PF10_0184	hypothetical protein	4	1366	0.325619	0.402199	0.14559	0.256609	0.291136	-0.256609	0.0765803	-0.180029
2766	PF10_0185	hypothetical protein	2	141	0.0452682	-0.119443	-0.290718	0.335987	-0.121631	-0.171276	-0.164711	-0.335987
2767	PF10_0186	hypothetical protein	1	1345	0.208286	0.462471	0.313385	0.254185	0.328047	-0.149086	0.254185	0.1051
2768	PF10_0187	ribosomal protein L30e, putative	1	91	-1.77414	-1.24949	-1.62622	0.524644	-1.54995	-0.376726	0.524644	0.147918
2770	PF10_0188	hypothetical protein	2	769	-1.0977	-0.504268	-1.14529	0.64102	-0.915751	-0.64102	0.593429	-0.0475903
2771	PF10_0189	hypothetical protein	4	541	0.541301	0.522844	0.0894451	0.451856	0.38453	-0.433399	-0.018457	-0.451856
2772	PF10_0190	hypothetical protein	4	831	0.776536	0.554339	1.11891	0.564566	0.816593	0.564566	-0.222197	0.34237
2773	PF10_0191	tRNA methyltransferase, putative	3	115	-0.447743	0.0274449	-0.816806	0.844251	-0.412368	-0.844251	0.475188	-0.369064
2774	PF10_0192	deleted	3	502	0.0272103	0.199213	-0.298558	0.497772	-0.0240448	-0.497772	0.172003	-0.325768
2775	PF10_0193	Autophagy protein, putative	4	107	-0.231895	-0.0145767	-0.3068	0.292224	-0.184424	-0.292224	0.217318	-0.0749055
2776	PF10_0194	hypothetical protein	2	279	-0.67334	-0.243013	-0.888123	0.64511	-0.601492	-0.64511	0.430327	-0.214783
2777	PF10_0195	hypothetical protein	4	734	-0.220583	0.115262	-0.403636	0.518898	-0.169652	-0.518898	0.335845	-0.183053
2778	PF10_0196	cytoplasmic dynein intermediate chain, putative	4	508	0.083044	0.203416	0.117794	0.120372	0.134751	-0.0856223	0.120372	0.03475
2779	PF10_0197	hypothetical protein	1	470	0.0912095	0.206606	-0.154205	0.360812	0.0478701	-0.360812	0.115397	-0.245415
2780	PF10_0198	hypothetical protein	4	235	0.18428	0.538877	0.0629388	0.475938	0.262032	-0.475938	0.354597	-0.121341
2781	PF10_0199	hypothetical protein	1	841	0.408467	0.334153	-0.140618	0.549085	0.200667	-0.47477	-0.0743146	-0.549085
2782	PF10_0200	ATPase, putative	4	666	0.41333	0.109373	-0.217355	0.630685	0.101783	-0.326729	-0.303956	-0.630685
2784	PF10_0203	ADP-ribosylation factor	2	157	-1.2317	-0.557165	-1.18534	0.674537	-0.991404	-0.62818	0.674537	0.0463567
2785	PF10_0204	hypothetical protein	1	163	-1.34784	-0.684292	-1.26441	0.663546	-1.09885	-0.58012	0.663546	0.0834269
2786	PF10_0205	hypothetical protein	5	1092	0.316168	-0.23088	-0.333274	0.649442	-0.0826617	-0.102394	-0.547048	-0.649442
2787	PF10_0206	hypothetical protein	4	526	0.204655	0.374872	0.0286283	0.346244	0.202718	-0.346244	0.170217	-0.176027
2788	PF10_0207	hypothetical protein	1	161	-0.785724	-0.699679	-0.993966	0.294287	-0.826456	-0.294287	0.0860447	-0.208243
2789	PF10_0208	endomembrane protein 70, putative	4	470	-0.238327	-0.228566	-0.515896	0.287331	-0.327596	-0.287331	0.00976126	-0.277569
2790	PF10_0209	RNA helicase, putative	5	462	-0.0417219	0.166219	-0.25692	0.423139	-0.0441411	-0.423139	0.207941	-0.215198
2791	PF10_0210	deoxyribose-phosphate aldolase, putative	2	193	-0.705563	-0.0374423	-0.584611	0.668121	-0.442539	-0.547168	0.668121	0.120952
2792	PF10_0211	hypothetical protein	3	2821	0.155627	0.21323	-0.108037	0.321268	0.08694	-0.321268	0.0576036	-0.263664
2793	PF10_0212	hypothetical protein	5	3384	0.339198	0.493776	0.412421	0.154578	0.415131	-0.0813545	0.154578	0.0732235
2794	PF10_0213	10b antigen, putative	4	1819	0.417581	0.715467	0.45721	0.297886	0.530086	-0.258257	0.297886	0.039629
2795	PF10_0214	RNA binding protein, putative	1	623	-0.264859	0.254979	-0.365199	0.620178	-0.125026	-0.620178	0.519838	-0.100341
2796	PF10_0215	hypothetical protein	5	486	-0.181628	-0.119652	-0.620844	0.501192	-0.307375	-0.501192	0.0619753	-0.439216
2797	PF10_0216	hypothetical protein	1	172	-1.89072	-0.830596	-1.28185	1.06012	-1.33439	-0.451257	1.06012	0.608867
2798	PF10_0217	pre-mRNA splicing factor, putative	1	518	-0.660283	0.561316	0.187211	1.2216	0.0294148	-0.374105	1.2216	0.847494
2799	PF10_0218	citrate synthase, mitochondrial precursor, putative	4	490	-0.0661528	-0.0514002	-0.162506	0.111105	-0.0933529	-0.111105	0.0147526	-0.0963529
2800	PF10_0219	hypothetical protein	4	411	-0.15419	0.217936	-0.312614	0.53055	-0.0829561	-0.53055	0.372126	-0.158424
2801	PF10_0220	hypothetical protein	2	238	-0.63483	0.0169341	-0.579171	0.651764	-0.399022	-0.596105	0.651764	0.0556591
2802	PF10_0221	GcpE protein	3	413	-0.152478	0.367968	-0.12177	0.520446	0.0312402	-0.489738	0.520446	0.0307079
2803	PF10_0222	hypothetical protein	2	56	-1.0045	-0.368152	-1.43152	1.06337	-0.934725	-1.06337	0.636351	-0.427015
2804	PF10_0223	hypothetical protein	4	252	-0.212235	-0.100395	-0.664091	0.563696	-0.325574	-0.563696	0.111841	-0.451855
2805	PF10_0224	dynein heavy chain, putative	4	3921	0.259444	0.257499	0.0160151	0.243429	0.177653	-0.241484	-0.00194548	-0.243429
2806	PF10_0225	orotidine-monophosphate-decarboxylase, putative	5	194	0.141523	-0.0926407	-0.290382	0.431906	-0.0805	-0.197742	-0.234164	-0.431906
2807	PF10_0226	hypothetical protein, conserved	1	61	-1.70089	-0.993508	-1.91463	0.921117	-1.53634	-0.921117	0.707383	-0.213734
2808	PF10_0227	HORMA domain protein, putative	1	118	-1.36136	-0.755678	-1.68919	0.93351	-1.26874	-0.93351	0.605678	-0.327832
2809	PF10_0228	hypothetical protein, conserved	2	222	-0.0899994	0.165606	-0.348938	0.514544	-0.0911107	-0.514544	0.255605	-0.258939
2810	PF10_0229	hypothetical protein, conserved	1	174	-1.12211	-0.351617	-1.06702	0.770492	-0.846916	-0.715405	0.770492	0.0550877
2811	PF10_0230	hypothetical protein, conserved	4	425	0.134243	-0.130278	-0.178652	0.312895	-0.0582293	-0.0483739	-0.264521	-0.312895
2812	PF10_0231	hypothetical protein	3	310	0.00660868	0.113321	0.0164003	0.106712	0.0454432	-0.0969203	0.106712	0.00979159
2813	PF10_0232	Chromodomain-helicase-DNA-binding protein 1 homolog, putative	4	2912	0.168895	0.885014	0.726403	0.716119	0.593437	-0.158611	0.716119	0.557508
2814	PF10_0233	hypothetical protein	4	266	0.185231	0.210882	-0.0939791	0.304861	0.100711	-0.304861	0.0256503	-0.27921
2815	PF10_0234	hypothetical protein	4	818	0.321381	0.472853	0.339266	0.151471	0.377833	-0.133587	0.151471	0.0178847
2816	PF10_0235	RNA binding protein, putative	1	141	-0.412353	-0.204914	-0.313317	0.207439	-0.310194	-0.108403	0.207439	0.0990363
2817	PF10_0236	hypothetical protein	2	81	-0.279532	0.166619	-0.615862	0.782481	-0.242925	-0.782481	0.446151	-0.33633
2818	PF10_0237	hypothetical protein	3	361	-0.0854472	0.00875939	-0.417698	0.426458	-0.164795	-0.426458	0.0942066	-0.332251
2819	PF10_0238	hypothetical protein	1	141	-0.74898	-0.17214	-0.773838	0.601699	-0.564986	-0.601699	0.576841	-0.0248581
2820	PF10_0239	hypothetical protein	1	63	-1.41853	-1.11245	-1.57014	0.457687	-1.36704	-0.457687	0.306076	-0.151612
2821	PF10_0240	hypothetical protein	3	171	-0.67413	-0.798912	-1.04549	0.371364	-0.839512	-0.246582	-0.124782	-0.371364
2822	PF10_0241	hypothetical protein	3	240	0.19744	0.325022	-0.208369	0.533391	0.104697	-0.533391	0.127582	-0.405809
2823	PF10_0242	hypothetical protein	1	1008	0.689932	0.684906	0.805233	0.120326	0.72669	0.120326	-0.00502603	0.1153
2824	PF10_0243	hypothetical protein	4	914	0.389663	-0.0397887	-0.0151054	0.429451	0.11159	0.0246833	-0.429451	-0.404768
2825	PF10_0244	hypothetical protein	1	751	-0.198724	0.00316267	-0.117219	0.201886	-0.10426	-0.120382	0.201886	0.0815049
2826	PF10_0245	glucosamine--fructose-6-phosphate aminotransferase, putative	4	572	0.49705	0.340308	0.430352	0.156743	0.42257	0.0900443	-0.156743	-0.0666984
2827	PF10_0246	hypothetical protein	4	945	0.186178	0.0172157	-0.214797	0.400975	-0.00380113	-0.232013	-0.168962	-0.400975
2828	PF10_0247	hypothetical protein	2	559	0.432197	0.222672	0.322221	0.209525	0.325697	0.0995487	-0.209525	-0.109976
2829	PF10_0248	hypothetical protein	2	175	-1.33814	-1.13856	-1.47707	0.338509	-1.31792	-0.338509	0.199581	-0.138928
2830	PF10_0249	hypothetical protein	3	163	-0.232852	-0.212256	-0.524758	0.312502	-0.323289	-0.312502	0.0205956	-0.291906
2831	PF10_0250	hypothetical protein	3	816	0.370683	0.222825	-0.0455787	0.416262	0.182643	-0.268403	-0.147859	-0.416262
2832	PF10_0251	hypothetical protein	2	2523	0.212761	0.128407	-0.146494	0.359255	0.0648914	-0.2749	-0.0843543	-0.359255
2833	PF10_0252	Cytochrome C oxidase copper chaperone, putative	1	33	-0.941069	-0.23972	-1.04279	0.803069	-0.741193	-0.803069	0.701348	-0.10172
2834	PF10_0253	hypothetical protein	1	115	-1.2575	-0.789355	-1.40541	0.616051	-1.15075	-0.616051	0.468142	-0.147909
2835	PF10_0254	hypothetical protein	1	213	-1.5012	-0.886919	-1.49547	0.61428	-1.29453	-0.608547	0.61428	0.00573264
2836	PF10_0255	hypothetical protein	1	75	-0.70643	-0.0789885	-0.74282	0.663832	-0.509413	-0.663832	0.627441	-0.0363904
2837	PF10_0256	hypothetical protein	4	566	0.308972	0.461589	0.0269789	0.43461	0.265847	-0.43461	0.152617	-0.281993
2838	PF10_0257	hypothetical protein	5	314	0.0700548	0.414205	-0.0669978	0.481203	0.139087	-0.481203	0.34415	-0.137053
2839	PF10_0258	hypothetical protein	1	96	-0.951018	-1.24895	-1.24891	0.297934	-1.14963	4.3335e-05	-0.297934	-0.297891
2840	PF10_0259	hypothetical protein	4	396	0.636755	0.452563	0.343313	0.293442	0.477544	-0.109249	-0.184193	-0.293442
2841	PF10_0260	hypothetical protein	1	576	0.632472	0.487945	0.425631	0.206841	0.515349	-0.0623141	-0.144527	-0.206841
2842	PF10_0261	WD repeat protein, putative	5	472	0.0169089	0.0967672	-0.305004	0.401771	-0.0637761	-0.401771	0.0798582	-0.321913
2843	PF10_0262	hypothetical protein	4	1488	0.282526	0.560368	0.480549	0.277841	0.441148	-0.0798186	0.277841	0.198023
2844	PF10_0263	hypothetical protein	1	17	-0.790047	-0.516141	-0.265903	0.524144	-0.52403	0.250239	0.273906	0.524144
2845	PF10_0264	40S ribosomal protein, putative	4	226	0.317364	0.152097	0.380638	0.228541	0.283366	0.228541	-0.165267	0.0632739
2847	PF10_0265	hypothetical protein	4	1294	0.602008	0.695166	0.531752	0.163414	0.609642	-0.163414	0.0931583	-0.0702555
2848	PF10_0266	hypothetical protein	4	650	0.445039	0.583947	0.388844	0.195103	0.47261	-0.195103	0.138908	-0.0561952
2849	PF10_0267	hypothetical protein	5	350	0.280163	0.329747	0.0155703	0.314177	0.208493	-0.314177	0.049584	-0.264593
2850	PF10_0268	merozoite capping protein 1	1	358	-0.621547	0.389589	-0.224995	1.01114	-0.152318	-0.614584	1.01114	0.396553
2851	PF10_0269	DNA-directed RNA polymerase II, putative	2	159	-1.0695	-1.17285	-1.34202	0.272522	-1.19479	-0.169172	-0.10335	-0.272522
2852	PF10_0270	hypothetical protein	1	41	-0.552667	-0.735432	-0.919579	0.366912	-0.735893	-0.184148	-0.182764	-0.366912
2854	PF10_0271	centrin, putative	1	179	-1.20811	-0.602016	-1.22869	0.62667	-1.01294	-0.62667	0.606092	-0.0205773
2855	PF10_0272	ribosomal protein L3, putative	5	370	-0.136645	0.143391	0.133943	0.280036	0.0468962	-0.00944758	0.280036	0.270589
2856	PF10_0273	DHHC-type zinc finger protein, putative	2	192	-1.44841	-0.750688	-1.34609	0.697722	-1.18173	-0.595407	0.697722	0.102315
2857	PF10_0274	hypothetical protein	2	234	-0.929955	-0.367569	-0.989876	0.622307	-0.762467	-0.622307	0.562387	-0.0599204
2858	PF10_0275	protoporphyrinogen oxidase, putative	4	341	0.0384786	-0.476921	-0.602748	0.641227	-0.347063	-0.125827	-0.5154	-0.641227
2859	PF10_0276	hypothetical protein	3	220	0.0657449	-0.149286	-0.203322	0.269067	-0.0956211	-0.0540362	-0.215031	-0.269067
2860	PF10_0277	hypothetical protein, conserved	4	252	-0.0376189	0.112711	-0.369848	0.482559	-0.0982519	-0.482559	0.15033	-0.332229
2861	PF10_0278	BRIX domain containig protein, putative	4	251	0.062471	0.267504	-0.395225	0.662729	-0.02175	-0.662729	0.205033	-0.457696
2862	PF10_0279	hypothetical protein	4	643	0.612768	0.614711	0.278291	0.33642	0.501923	-0.33642	0.00194305	-0.334477
2863	PF10_0280	hypothetical protein	2	146	-1.16075	-0.21948	-1.04489	0.941265	-0.808373	-0.825414	0.941265	0.115851
2864	PF10_0281	hypothetical protein	5	284	0.41468	0.85945	0.495549	0.444769	0.589893	-0.3639	0.444769	0.0808689
2865	PF10_0282	hypothetical protein	1	102	-1.18664	-0.988582	-1.28711	0.298524	-1.15411	-0.298524	0.198059	-0.100465
2866	PF10_0283	hypothetical protein	4	315	0.00542821	0.0339647	-0.0968226	0.130787	-0.0191432	-0.130787	0.0285365	-0.102251
2867	PF10_0284	hypothetical protein	4	616	0.592068	0.102068	0.0297627	0.562306	0.2413	-0.0723051	-0.49	-0.562306
2868	PF10_0285	hypothetical protein	5	218	0.547071	-0.167883	-0.393804	0.940875	-0.00487206	-0.225921	-0.714954	-0.940875
2869	PF10_0286	hypothetical protein	5	521	0.433753	0.317302	0.102093	0.33166	0.284383	-0.215209	-0.116451	-0.33166
2870	PF10_0287	hypothetical protein	3	368	0.529923	-0.181466	-0.187132	0.717055	0.053775	-0.0056657	-0.71139	-0.717055
2871	PF10_0288	hypothetical protein	1	108	-1.20961	-0.983689	-1.39145	0.407766	-1.19492	-0.407766	0.225921	-0.181845
2872	PF10_0289	adenosine deaminase, putative	5	288	0.0331919	-0.108762	-0.0663298	0.141954	-0.0473	0.0424324	-0.141954	-0.0995217
2873	PF10_0290	hypothetical protein	1	485	0.211253	0.0853154	0.064529	0.146724	0.120366	-0.0207864	-0.125937	-0.146724
2874	PF10_0291	RAP protein, putative	5	361	0.178074	0.298419	0.128734	0.169685	0.201742	-0.169685	0.120345	-0.0493393
2875	PF10_0292	hypothetical protein	4	894	0.288098	0.601335	0.193083	0.408251	0.360839	-0.408251	0.313236	-0.0950153
2876	PF10_0293	transcription factor, putative	1	108	-2.42809	-1.78485	-1.92569	0.64324	-2.04621	-0.140846	0.64324	0.502393
2877	PF10_0294	RNA helicase, putative	4	1135	-0.0201366	0.338955	0.132148	0.359091	0.150322	-0.206806	0.359091	0.152285
2878	PF10_0295	hypothetical protein	5	368	0.00992853	0.101265	0.1977	0.187771	0.102964	0.0964351	0.0913362	0.187771
2879	PF10_0296	hypothetical protein	4	853	0.200034	0.444535	0.0825003	0.362035	0.242356	-0.362035	0.244502	-0.117533
2880	PF10_0297	hypothetical protein	1	233	-0.0567443	-0.254954	-0.26065	0.203905	-0.190783	-0.00569526	-0.19821	-0.203905
2881	PF10_0298	26S proteasome subunit, putative	4	190	-0.0507296	-0.244087	-0.575457	0.524727	-0.290091	-0.331369	-0.193358	-0.524727
2882	PF10_0299	glycoprotease, putative	4	480	0.101451	0.263423	0.00870303	0.25472	0.124526	-0.25472	0.161972	-0.092748
2883	PF10_0300	RNA methyltransferase, putative	2	117	0.227457	0.0957238	-0.285712	0.513169	0.0124894	-0.381436	-0.131733	-0.513169
2884	PF10_0301	calmodulin, putative	1	66	-0.815812	-0.349936	-1.15835	0.808414	-0.774699	-0.808414	0.465876	-0.342538
2885	PF10_0302	ookinete surface protein Pos28-1, putative	2	194	-0.0509657	-0.0373811	-0.0522437	0.0148626	-0.0468635	-0.0148626	0.0135846	-0.00127797
2886	PF10_0303	25 kDa ookinete surface antigen precursor (pfs25)	5	189	0.556724	0.54391	0.313573	0.243151	0.471402	-0.230336	-0.0128144	-0.243151
2887	PF10_0304	hypothetical protein	1	43	-1.28011	-0.479225	-1.53806	1.05883	-1.09913	-1.05883	0.800884	-0.257947
2888	PF10_0305	hypothetical protein	1	30	-2.27886	-2.42409	-2.08648	0.337612	-2.26314	0.337612	-0.145231	0.192381
2889	PF10_0306	MORN repeat containing protein	5	238	0.214767	0.790919	0.680785	0.576152	0.562157	-0.110134	0.576152	0.466018
2890	PF10_0307	hypothetical protein	4	347	0.540464	0.797508	0.47649	0.321018	0.604821	-0.321018	0.257044	-0.0639741
2891	PF10_0308	OTU-like cysteine protease, putative	1	454	-0.395273	-0.157427	-0.707825	0.550397	-0.420175	-0.550397	0.237846	-0.312552
2892	PF10_0309	DEAD/DEAH box helicase, putative	4	473	-1.00425	-0.467972	-0.965133	0.536279	-0.812452	-0.497161	0.536279	0.039118
2893	PF10_0310	hypothetical protein	5	439	0.418349	0.585958	0.284588	0.30137	0.429632	-0.30137	0.167609	-0.133761
2894	PF10_0311	protein phosphatase inhibitor, putative	2	80	-0.64124	-0.687518	-1.38338	0.742139	-0.904045	-0.69586	-0.0462785	-0.742139
2895	PF10_0312	hypothetical protein	3	363	0.181532	-0.281167	-0.416752	0.598284	-0.172129	-0.135585	-0.462698	-0.598284
2896	PF10_0313	hypothetical protein	5	820	0.559581	0.24881	0.0213242	0.538257	0.276572	-0.227486	-0.310771	-0.538257
2897	PF10_0314	asparagine-rich antigen	4	596	0.357612	0.61932	0.261401	0.357919	0.412778	-0.357919	0.261709	-0.0962108
2898	PF10_0315	hypothetical protein	3	379	0.446954	0.022732	-0.339136	0.78609	0.0435169	-0.361868	-0.424222	-0.78609
2899	PF10_0316	phosphatidyl inositol glycan, class A, putative	2	420	-0.314582	0.0210299	-0.48437	0.5054	-0.259308	-0.5054	0.335612	-0.169788
2900	PF10_0317	Der1-like family, putative	5	224	-0.119517	0.117027	-0.622544	0.739571	-0.208345	-0.739571	0.236544	-0.503027
2901	PF10_0318	hypothetical protein, conserved	4	146	0.194388	0.192665	-0.417535	0.611923	-0.0101607	-0.610199	-0.00172371	-0.611923
2902	PF10_0319	hypothetical protein	5	454	0.648627	0.377753	0.19101	0.457617	0.405797	-0.186743	-0.270874	-0.457617
2903	PF10_0320	leucine-rich repeat protein 8, LRR8	4	1304	0.156948	-0.0475257	-0.288154	0.445102	-0.0595774	-0.240629	-0.204473	-0.445102
2904	PF10_0321	hypothetical protein	4	300	0.285931	0.218605	-0.00714804	0.293079	0.165796	-0.225753	-0.0673263	-0.293079
2905	PF10_0322	S-adenosylmethionine decarboxylase-ornithine decarboxylase	3	1194	0.177675	0.627156	0.336817	0.44948	0.380549	-0.290338	0.44948	0.159142
2906	PF10_0323	early transcribed membrane protein 10.2, etramp 10.2	4	283	0.085804	-0.352088	-0.154666	0.437892	-0.140317	0.197423	-0.437892	-0.24047
2907	PF10_0324	hypothetical protein	1	97	-1.71735	-1.21065	-1.53607	0.506702	-1.48803	-0.32542	0.506702	0.181282
2908	PF10_0325	haloacid dehalogenase-like hydrolase, putative	5	196	0.118778	0.193486	-0.0546924	0.248178	0.0858572	-0.248178	0.0747077	-0.17347
2909	PF10_0326	WD repeat protein, putative	4	338	-0.0976651	0.132607	-0.30237	0.434976	-0.0891428	-0.434976	0.230272	-0.204705
2910	PF10_0327	Myb2 protein	4	769	0.237223	0.540758	0.236785	0.303973	0.338255	-0.303973	0.303536	-0.000437498
2911	PF10_0328	bromodomain protein, putative	4	319	0.147655	0.168467	-0.0905718	0.259039	0.0751835	-0.259039	0.0208119	-0.238227
2912	PF10_0329	aspartyl protease, putative	1	254	-0.646969	-0.282022	-0.7438	0.461778	-0.557597	-0.461778	0.364946	-0.0968315
2913	PF10_0330	ubiquitin-conjugating enzyme, putative	1	175	-1.00182	-0.684688	-0.737971	0.317137	-0.808161	-0.0532832	0.317137	0.263854
2914	PF10_0331	Sec1 family protein, putative	1	517	0.448698	0.195758	-0.127973	0.576671	0.172161	-0.323731	-0.25294	-0.576671
2915	PF10_0332	ribosomal protein L27, putative	5	146	0.180386	0.628971	0.174667	0.454304	0.328008	-0.454304	0.448585	-0.00571854
2916	PF10_0333	hypothetical protein	3	238	0.00840737	0.481141	-0.108362	0.589503	0.127062	-0.589503	0.472733	-0.11677
2917	PF10_0334	flavoprotein subunit of succinate dehydrogenase	5	588	0.174937	0.564443	0.192443	0.389505	0.310608	-0.372	0.389505	0.0175056
2918	PF10_0335	hypothetical protein	5	701	0.0181841	0.0314611	-0.302061	0.333523	-0.0841387	-0.333523	0.013277	-0.320246
2919	PF10_0336	hypothetical protein	4	215	0.206023	0.232397	-0.169658	0.402055	0.0895873	-0.402055	0.0263738	-0.375682
2920	PF10_0337	ADP-ribosylation factor-like protein	2	123	-0.296606	-0.402383	-0.763219	0.466613	-0.487402	-0.360836	-0.105777	-0.466613
2921	PF10_0338	hypothetical protein	1	78	-1.30391	-1.00362	-1.43743	0.433801	-1.24832	-0.433801	0.300288	-0.133513
2922	PF10_0339	hypothetical protein	2	82	0.000678926	0.000435908	-0.838489	0.839168	-0.279125	-0.838925	-0.000243017	-0.839168
2923	PF10_0340	methionine -- tRNA ligase, putative	3	603	0.115822	0.113173	0.0284905	0.087332	0.0858285	-0.0846822	-0.00264977	-0.087332
2924	PF10_0341	hypothetical protein, conserved	5	705	0.262475	0.222678	-0.0595999	0.322075	0.141851	-0.282278	-0.0397975	-0.322075
2925	PF10_0342	hypothetical protein	4	356	0.190995	0.520837	0.510656	0.329842	0.407496	-0.010181	0.329842	0.319661
2926	PF10_0343	S-antigen	5	111	0.603254	0.66035	0.634797	0.0570965	0.6328	-0.0255534	0.0570965	0.0315431
2927	PF10_0344	glutamate-rich protein	5	820	0.652209	0.847091	1.08274	0.430534	0.860681	0.235652	0.194882	0.430534
2928	PF10_0345	merozoite surface protein 3	5	194	0.00614167	0.473368	0.00608899	0.467279	0.161866	-0.467279	0.467226	-5.26719e-05
2929	PF10_0346	merozoite surface protein 6	4	210	-0.0491514	0.529936	0.250659	0.579088	0.243815	-0.279277	0.579088	0.299811
2930	PF10_0347	merozoite surface protein, putative	3	235	-0.159438	0.473166	0.0837633	0.632604	0.132497	-0.389402	0.632604	0.243201
2931	PF10_0348	Erythrocyte membrane protein, putative	4	435	0.0493922	0.643924	0.379272	0.594532	0.357529	-0.264653	0.594532	0.32988
2932	PF10_0349	hypothetical protein	2	18	-0.851251	-0.637361	-0.996839	0.359477	-0.828484	-0.359477	0.21389	-0.145587
2933	PF10_0350	hypothetical protein	5	410	0.610168	0.715717	0.940904	0.330736	0.755596	0.225187	0.105549	0.330736
2934	PF10_0351	hypothetical protein	5	298	0.519431	-0.415145	0.457056	0.934576	0.187114	0.872201	-0.934576	-0.0623755
2935	PF10_0352	merozoite surface protein, putative	3	231	0.0311876	0.581734	0.340518	0.550547	0.317813	-0.241216	0.550547	0.309331
2936	PF10_0353	hypothetical protein	1	21	-0.200216	0.816461	-0.0679138	1.01668	0.182777	-0.884375	1.01668	0.132302
2937	PF10_0354	hypothetical protein	1	16	-0.351818	0.572982	0.41529	0.9248	0.212151	-0.157692	0.9248	0.767108
2938	PF10_0355	Erythrocyte membrane protein, putative	3	470	-0.233355	0.702727	0.458172	0.936082	0.309181	-0.244555	0.936082	0.691527
2939	PF10_0356	liver stage antigen-1	5	622	0.584681	0.700798	0.917051	0.33237	0.734177	0.216253	0.116117	0.33237
2940	PF10_0357	hypothetical protein	5	335	0.436876	0.940092	0.717916	0.503216	0.698294	-0.222177	0.503216	0.28104
2941	PF10_0358	hypothetical protein	1	101	-2.07109	-1.82942	-2.05009	0.241672	-1.98353	-0.220672	0.241672	0.0209998
2942	PF10_0359	hypothetical protein	2	150	-0.661718	-0.12985	-1.06793	0.938084	-0.619834	-0.938084	0.531868	-0.406216
2943	PF10_0360	acetyl-coA transporter	1	308	-0.704045	-0.345465	-0.812343	0.466879	-0.620617	-0.466879	0.35858	-0.108298
2944	PF10_0361	hypothetical protein	4	1347	0.35045	0.568455	0.266468	0.301987	0.395124	-0.301987	0.218005	-0.0839818
2945	PF10_0362	DNA polymerase zeta catalytic subunit, putative	1	1045	0.300973	0.250624	0.0402446	0.260728	0.197281	-0.21038	-0.0503484	-0.260728
2946	PF10_0363	pyruvate kinase, putative	4	513	0.265501	0.00461843	-0.323058	0.588559	-0.0176459	-0.327676	-0.260883	-0.588559
2947	PF10_0364	hypothetical protein	2	35	-0.914739	-0.846494	-1.29344	0.446943	-1.01822	-0.446943	0.0682456	-0.378697
2948	PF10_0365	hypothetical protein	2	214	-1.48547	-0.997233	-1.5336	0.536369	-1.33877	-0.536369	0.488241	-0.048128
2949	PF10_0366	ADP/ATP transporter on adenylate translocase	4	264	0.170759	0.158461	-0.10879	0.279549	0.0734763	-0.267251	-0.012298	-0.279549
2950	PF10_0367	hypothetical protein	3	585	0.20582	-0.111561	-0.409557	0.615378	-0.105099	-0.297997	-0.317381	-0.615378
2951	PF10_0368	dynamin protein, putative	5	467	0.116591	0.216689	-0.0606733	0.277362	0.0908689	-0.277362	0.100098	-0.177264
2952	PF10_0369	helicase, putative	4	596	0.227056	0.249581	0.125463	0.124118	0.2007	-0.124118	0.0225249	-0.101594
2953	PF10_0370	Enhancer of rudimentary homolog, putative	1	64	-1.54206	-1.20848	-1.26459	0.333577	-1.33838	-0.0561115	0.333577	0.277465
2954	PF10_0371	hypothetical protein	1	626	-0.932314	-0.548562	-1.19599	0.647425	-0.892288	-0.647425	0.383752	-0.263674
2956	PF10_0372	Antigen UB05	3	90	-0.40616	-0.429509	-0.682104	0.275943	-0.505924	-0.252595	-0.0233482	-0.275943
2957	PF10_0373	hypothetical protein	5	671	0.403207	0.226528	-0.149474	0.552681	0.160087	-0.376002	-0.176678	-0.552681
2959	PF10_0374	Pf 11-1 protein	4	7336	0.311344	0.17125	1.24784	1.07659	0.576811	1.07659	-0.140094	0.936494
2960	PF10_0375	hypothetical protein	3	238	-0.0727496	-0.21503	-0.496545	0.423795	-0.261442	-0.281515	-0.142281	-0.423795
2961	PF10_0376	hypothetical protein	3	374	0.260639	-0.115665	-0.345137	0.605776	-0.0667208	-0.229471	-0.376305	-0.605776
2962	PF10_0377	hypothetical protein	2	208	-0.126689	-0.0893039	-0.212913	0.123609	-0.142969	-0.123609	0.0373852	-0.0862238
2963	PF10_0378	DnaJ protein, putative	1	477	0.176396	0.490792	0.214048	0.314396	0.293745	-0.276744	0.314396	0.037652
2964	PF10_0379	phospholipase, putative	4	248	0.167136	-0.615937	-0.588866	0.783073	-0.345889	0.0270707	-0.783073	-0.756003
2965	PF10_0380	trophozoite antigen R45, putative	3	472	-0.107924	0.315089	-0.0137841	0.423013	0.0644605	-0.328873	0.423013	0.0941397
2966	PF10_0381	DnaJ protein, putative	1	193	-0.532591	0.00483189	-0.168011	0.537423	-0.231923	-0.172843	0.537423	0.36458
2967	PF10_0382	hypothetical protein	3	111	-0.156937	0.143128	0.198992	0.355929	0.0617274	0.0558641	0.300065	0.355929
2968	PF10_0383	hypothetical protein, conserved	3	57	0.390284	-0.0872613	1.15792	1.24518	0.486982	1.24518	-0.477545	0.767639
2969	PF10_0384	hypothetical protein	3	53	0.139103	-0.152072	0.249372	0.401444	0.0788012	0.401444	-0.291175	0.110269
2970	PF10_0385	PfEMP-1, truncated, putative	3	87	-0.0245763	-0.0145348	0.0866141	0.11119	0.0158344	0.101149	0.0100415	0.11119
2971	PF10_0386	hypothetical protein	3	67	0.0554217	0.232883	0.878835	0.823414	0.389047	0.645953	0.177461	0.823414
2972	PF10_0387	hypothetical protein	3	50	-0.208944	0.239652	-0.135923	0.448597	-0.0350716	-0.375575	0.448597	0.0730218
2973	PF10_0388	hypothetical protein	3	80	-0.557384	-0.268518	-0.135479	0.421905	-0.32046	0.133039	0.288866	0.421905
2974	PF10_0389	hypothetical protein	2	33	-0.963219	-0.229376	-0.156453	0.806766	-0.449683	0.0729235	0.733843	0.806766
2975	PF10_0390	Plasmodium falciparum Maurer's Cleft 2 transmembrane domain protein 10, PfMC-2TM_10	2	145	-1.12841	-0.59395	-0.610463	0.534461	-0.777608	-0.0165131	0.534461	0.517948
2976	PF10_0391	hypothetical protein	2	185	-0.211673	-0.181091	0.0428945	0.254568	-0.116623	0.223986	0.0305821	0.254568
2977	PF10_0392	hypothetical protein	2	152	-0.685492	-0.00111729	-0.445109	0.684375	-0.377239	-0.443992	0.684375	0.240383
2978	PF10_0393	rifin	2	282	-0.569234	0.191516	0.162785	0.760749	-0.0716442	-0.0287304	0.760749	0.732019
2979	PF10_0394	rifin	2	240	-0.80689	0.183665	0.0273474	0.990555	-0.198626	-0.156318	0.990555	0.834238
2980	PF10_0395	stevor, putative	2	223	-0.632208	0.169711	0.373581	1.00579	-0.0296384	0.203869	0.801919	1.00579
2981	PF10_0396	rifin	1	296	-0.706716	0.604682	0.0619775	1.3114	-0.0133523	-0.542704	1.3114	0.768694
2982	PF10_0397	rifin	2	287	-0.845891	0.479279	-0.0102756	1.32517	-0.125629	-0.489555	1.32517	0.835615
2983	PF10_0398	rifin	2	263	-0.788228	0.20553	-0.0866762	0.993758	-0.223125	-0.292206	0.993758	0.701552
2984	PF10_0399	rifin	2	244	-0.387005	0.542796	0.563514	0.950519	0.239768	0.0207176	0.929801	0.950519
2985	PF10_0400	rifin	2	311	-0.640805	0.134278	0.276175	0.91698	-0.0767839	0.141897	0.775083	0.91698
2986	PF10_0401	rifin	2	243	-0.917	0.405635	0.0795416	1.32263	-0.143941	-0.326094	1.32263	0.996541
2987	PF10_0402	rifin	2	254	-0.418733	0.37139	0.557062	0.975795	0.169906	0.185672	0.790123	0.975795
2988	PF10_0403	rifin	2	288	-0.818988	0.397302	0.041837	1.21629	-0.126616	-0.355465	1.21629	0.860825
2989	PF10_0404	rifin	2	269	-0.711265	0.254371	0.0659862	0.965636	-0.130303	-0.188385	0.965636	0.777251
2990	PF10_0405	rifin	3	273	-0.651669	0.260167	-0.0112956	0.911836	-0.134266	-0.271462	0.911836	0.640373
2991	PF10_0406	erythrocyte membrane protein 1 (PfEMP1)	2	1880	-0.420226	0.742864	0.506898	1.16309	0.276512	-0.235965	1.16309	0.927124
2783	PF10_0407	dihydrolipoamide acetyltransferase, putative	1	366	-0.7773	-0.0911571	-0.755721	0.686143	-0.541393	-0.664564	0.686143	0.021579
2651	PF10_0408	deleted	1	92	-0.970042	-0.487148	-1.1296	0.642454	-0.862264	-0.642454	0.482894	-0.15956
2846	PF10_0409	biotin--acetyl-CoA-carboxylase, putative	5	187	0.316688	0.27656	0.12941	0.187279	0.240886	-0.14715	-0.0401287	-0.187279
2769	PF10_0410	hypothetical protein	2	57	-1.25874	-0.911384	-1.1851	0.347354	-1.11841	-0.273716	0.347354	0.073638
2853	PF10_0412	topoisomerase, putative	1	234	-1.13032	-1.06728	-1.49789	0.430613	-1.23183	-0.430613	0.0630396	-0.367573
2955	PF10_0415	hypothetical protein, conserved	3	112	-0.632476	-0.729246	-1.03173	0.399257	-0.797819	-0.302487	-0.09677	-0.399257
2958	PF10_0420	hypothetical protein	2	182	-0.926889	-0.605631	-1.25104	0.645413	-0.927855	-0.645413	0.321258	-0.324156
2992	PF11_0001	deleted	3	64	-0.314096	0.161439	0.613978	0.928074	0.153773	0.45254	0.475535	0.928074
2993	PF11_0002	deleted	3	58	0.183484	0.320036	0.630164	0.44668	0.377895	0.310128	0.136552	0.44668
2994	PF11_0003	deleted	3	53	-0.417869	0.264328	0.478618	0.896487	0.108359	0.21429	0.682196	0.896487
2995	PF11_0004	deleted	3	229	1.33703	0.404709	2.56018	2.15547	1.43397	2.15547	-0.932318	1.22315
2996	PF11_0005	deleted	3	27	0.293457	-0.367338	1.63803	2.00537	0.521385	2.00537	-0.660795	1.34458
2997	PF11_0006	deleted	3	35	0.591155	-0.300853	1.75972	2.06057	0.683341	2.06057	-0.892008	1.16857
2998	PF11_0007	erythrocyte membrane protein 1 (PfEMP1)	3	1680	-0.261109	0.844112	0.727903	1.10522	0.436969	-0.116209	1.10522	0.989012
2999	PF11_0008	erythrocyte membrane protein 1 (PfEMP1)	2	2816	-0.18882	0.818643	0.728494	1.00746	0.452772	-0.0901494	1.00746	0.917314
3000	PF11_0009	rifin	2	267	-0.64487	0.206356	0.369075	1.01394	-0.0231465	0.162718	0.851226	1.01394
3001	PF11_0010	rifin	1	246	-0.902866	0.016809	0.0694637	0.972329	-0.272198	0.0526547	0.919675	0.972329
3002	PF11_0011	rifin	3	283	-0.594804	0.117007	0.195492	0.790296	-0.094102	0.0784849	0.711811	0.790296
3003	PF11_0012	hypothetical protein	2	116	-0.518162	-0.518948	0.125154	0.644102	-0.303985	0.644102	-0.000786825	0.643315
3004	PF11_0013	stevor, putative, degenerate	2	151	-0.748016	-0.0243071	-0.0934271	0.723708	-0.288583	-0.06912	0.723708	0.654589
3005	PF11_0014	Plasmodium falciparum Maurer's Cleft 2 transmembrane domain protein 11.1, PfMC-2TM_11.1	1	106	-0.966247	0.12972	-0.110324	1.09597	-0.315617	-0.240044	1.09597	0.855923
3006	PF11_0015	hypothetical protein	1	70	-0.653635	-0.480502	-0.21628	0.437354	-0.450139	0.264221	0.173133	0.437354
3007	PF11_0016	hypothetical protein	2	50	-0.857268	-0.516304	-0.225871	0.631397	-0.533147	0.290433	0.340964	0.631397
3010	PF11_0020	rifin	2	303	-0.947424	0.0761392	-0.104629	1.02356	-0.325305	-0.180768	1.02356	0.842795
3011	PF11_0021	rifin	2	276	-0.829076	-0.193689	-0.130381	0.698695	-0.384382	0.0633074	0.635387	0.698695
3012	PF11_0022	pseudogene, rifin, degenerate, putative	2	319	-0.643523	0.19062	-0.000508956	0.834143	-0.151137	-0.191129	0.834143	0.643014
3013	PF11_0023	hypothetical protein	2	168	-0.673173	-0.0139347	-0.533521	0.659238	-0.406876	-0.519586	0.659238	0.139652
3014	PF11_0024	hypothetical protein	2	109	-0.167252	-0.0307643	0.0426276	0.20988	-0.0517962	0.0733919	0.136488	0.20988
3015	PF11_0025	Plasmodium falciparum Maurer's Cleft 2 transmembrane domain protein 11.2	2	112	-1.06924	-0.70683	-0.681443	0.387799	-0.819171	0.025387	0.362412	0.387799
3016	PF11_0026	hypothetical protein	2	166	-0.478759	-0.227702	-0.0114215	0.467338	-0.239294	0.216281	0.251057	0.467338
3018	PF11_0032	deleted	4	65	-0.628032	-0.929295	-0.0264815	0.902813	-0.527936	0.902813	-0.301263	0.60155
3019	PF11_0033	hypothetical protein	5	216	0.42246	-0.265258	1.09381	1.35907	0.417005	1.35907	-0.687718	0.671352
3020	PF11_0034	hypothetical protein	1	453	-0.378537	0.0414635	-0.0102735	0.42	-0.115782	-0.051737	0.42	0.368263
3021	PF11_0035	hypothetical protein	3	323	0.275294	0.810731	0.870398	0.595104	0.652141	0.0596675	0.535437	0.595104
3022	PF11_0036	hypothetical protein, conserved	4	427	-0.0515829	-0.383343	-0.660861	0.609278	-0.365262	-0.277518	-0.331761	-0.609278
3023	PF11_0037	hypothetical protein	5	538	0.143694	0.417698	0.111632	0.306066	0.224341	-0.306066	0.274004	-0.0320622
3024	PF11_0038	hypothetical protein	4	205	-0.253268	-0.957949	-0.796952	0.704681	-0.66939	0.160997	-0.704681	-0.543684
3025	PF11_0039	early transcribed membrane protein 11.1, etramp11.1	1	72	-1.23573	-0.352627	-1.04003	0.883105	-0.876129	-0.687402	0.883105	0.195703
3026	PF11_0040	early transcribed membrane protein 11.2, etramp11.2	1	86	-0.616272	-0.250048	-0.415281	0.366224	-0.4272	-0.165233	0.366224	0.200991
3027	PF11_0041	hypothetical protein	2	88	-0.286848	-0.0822134	-0.220592	0.204635	-0.196551	-0.138379	0.204635	0.0662556
3028	PF11_0042	hypothetical protein	1	68	-1.69775	-1.68279	-1.88207	0.199275	-1.7542	-0.199275	0.0149616	-0.184313
3029	PF11_0043	60S acidic ribosomal protein p1, putative	1	110	-1.15966	-0.554999	-1.20441	0.649411	-0.973023	-0.649411	0.604659	-0.0447523
3032	PF11_0044	hypothetical protein	4	659	0.364411	0.489227	0.248903	0.240324	0.367514	-0.240324	0.124817	-0.115508
3033	PF11_0045	hypothetical protein	1	195	-0.899897	-0.846376	-0.956898	0.110522	-0.901057	-0.110522	0.0535206	-0.0570013
3034	PF11_0046	hypothetical protein	1	163	-1.14914	-0.014773	-0.900876	1.13437	-0.688263	-0.886103	1.13437	0.248263
3035	PF11_0047	hypothetical protein	4	295	0.086535	-0.442472	-0.187183	0.529007	-0.18104	0.25529	-0.529007	-0.273718
3036	PF11_0048	casein kinase II beta chain, putative	2	179	0.188793	-0.0706435	-0.0407233	0.259437	0.0258088	0.0299203	-0.259437	-0.229516
3037	PF11_0049	hypothetical protein, conserved	5	1654	0.332652	0.385348	0.177789	0.207559	0.298596	-0.207559	0.0526955	-0.154864
3038	PF11_0050	hypothetical protein	1	40	-1.3134	-1.0115	-1.42362	0.41212	-1.24951	-0.41212	0.301902	-0.110219
3039	PF11_0051	phenylalanine -- tRNA ligase, putative	5	502	0.467297	0.26768	0.157414	0.309884	0.297464	-0.110266	-0.199618	-0.309884
3040	PF11_0052	syntaxin, putative	1	220	-1.00447	-0.65771	-1.23089	0.573182	-0.964358	-0.573182	0.346765	-0.226417
3041	PF11_0053	PfSNF2L	4	1264	0.190636	0.318694	0.235108	0.128058	0.248146	-0.0835867	0.128058	0.0444717
3042	PF11_0054	hypothetical protein	4	802	0.214311	0.359191	0.114312	0.24488	0.229271	-0.24488	0.144881	-0.0999992
3043	PF11_0055	hypothetical protein	5	300	0.0319392	0.00124569	-0.419026	0.450965	-0.128614	-0.420272	-0.0306935	-0.450965
3044	PF11_0056	hypothetical protein	5	460	0.522178	-0.0533376	0.0280576	0.575516	0.165633	0.0813951	-0.575516	-0.494121
3045	PF11_0057	hypothetical protein	4	312	0.525508	0.139571	0.320811	0.385937	0.32863	0.18124	-0.385937	-0.204697
3046	PF11_0058	rna polymerase subunit, putative	1	152	-1.48558	-0.756443	-1.50549	0.749043	-1.24917	-0.749043	0.729134	-0.0199093
3047	PF11_0059	metabolite/drug transporter	2	293	-0.802638	-0.298336	-1.0363	0.737965	-0.712426	-0.737965	0.504302	-0.233663
3048	PF11_0060	protein kinase	5	713	0.378914	0.689375	0.258537	0.430838	0.442275	-0.430838	0.310461	-0.120376
3049	PF11_0061	histone H4, putative	2	97	-1.08508	-0.313889	-0.539164	0.771192	-0.646044	-0.225275	0.771192	0.545916
3050	PF11_0062	histone H2B	1	106	-2.053	-1.58219	-1.42811	0.624893	-1.68777	0.154084	0.47081	0.624893
3051	PF11_0063	hypothetical protein	2	184	-1.32088	-0.960867	-1.28688	0.360015	-1.18954	-0.326012	0.360015	0.0340035
3052	PF11_0064	hypothetical protein	3	472	0.26979	-0.0962857	-0.37191	0.6417	-0.0661349	-0.275624	-0.366076	-0.6417
3053	PF11_0065	ribosomal protein S4, putative	3	265	0.0123265	-0.0625493	0.174938	0.237487	0.0415716	0.237487	-0.0748758	0.162611
3054	PF11_0066	caltractin (centrin), putative	2	121	-0.441883	-0.648149	-0.677694	0.235811	-0.589242	-0.0295445	-0.206266	-0.235811
3055	PF11_0067	hypothetical protein	4	623	0.389214	0.370352	0.19897	0.190243	0.319512	-0.171382	-0.0188614	-0.190243
3056	PF11_0068	hypothetical protein, conserved	4	402	0.446706	0.294514	0.556975	0.262461	0.432732	0.262461	-0.152192	0.11027
3057	PF11_0069	hypothetical protein	1	171	-1.1099	-0.533436	-1.32345	0.790018	-0.98893	-0.790018	0.576462	-0.213556
3058	PF11_0070	hypothetical protein	3	127	-1.12474	-0.657897	-0.986153	0.466842	-0.92293	-0.328255	0.466842	0.138587
3059	PF11_0071	RuvB DNA helicase, putative	4	418	0.351729	0.262485	0.264032	0.089244	0.292748	0.00154696	-0.089244	-0.087697
3060	PF11_0072	hypothetical protein	2	123	-1.2961	-0.579825	-1.26337	0.716276	-1.04643	-0.683543	0.716276	0.0327329
3061	PF11_0073	hypothetical protein	4	289	0.0644193	-0.20571	-0.571835	0.636255	-0.237709	-0.366126	-0.270129	-0.636255
3062	PF11_0074	exonuclease, putative	5	610	0.0952265	0.260114	-0.114751	0.374865	0.0801966	-0.374865	0.164887	-0.209977
3063	PF11_0075	hypothetical protein	1	45	-0.760624	-0.587424	-1.00823	0.420811	-0.785428	-0.420811	0.1732	-0.247611
3064	PF11_0076	hypothetical protein	5	1362	0.403083	0.251506	0.115968	0.287115	0.256852	-0.135538	-0.151577	-0.287115
3065	PF11_0077	hypothetical protein	5	598	0.430159	0.511773	0.225512	0.286261	0.389148	-0.286261	0.0816142	-0.204647
3066	PF11_0078	hypothetical protein	4	752	0.424218	0.38737	0.260003	0.164215	0.357197	-0.127367	-0.0368482	-0.164215
3067	PF11_0079	hypothetical protein	4	723	0.308829	0.389196	0.0845414	0.304655	0.260856	-0.304655	0.0803672	-0.224288
3068	PF11_0080	hypothetical protein	1	65	-1.48349	-0.716645	-1.28842	0.76684	-1.16285	-0.571773	0.76684	0.195068
3070	PF11_0083	nucleic acid binding factor, putative	1	310	-0.995343	-0.475436	-1.19218	0.716739	-0.887651	-0.716739	0.519907	-0.196832
3071	PF11_0084	hypothetical protein	1	78	-0.663545	-0.896023	-0.884249	0.232478	-0.814606	0.0117741	-0.232478	-0.220704
3072	PF11_0085	hypothetical protein	3	198	-0.221537	-0.0267609	-0.591844	0.565083	-0.280047	-0.565083	0.194776	-0.370307
3073	PF11_0086	hypothetical protein	5	2712	0.348681	0.660311	0.539564	0.31163	0.516186	-0.120748	0.31163	0.190882
3074	PF11_0087	Rad51 homolog, putative	1	341	-0.0672319	0.195361	0.0288982	0.262593	0.0523425	-0.166463	0.262593	0.0961302
3075	PF11_0088	hypothetical protein	1	97	-1.54761	-0.931879	-1.47018	0.615727	-1.31656	-0.538304	0.615727	0.0774231
3076	PF11_0089	hypothetical protein	4	839	-0.0454261	0.321119	-0.311877	0.632995	-0.0120615	-0.632995	0.366545	-0.266451
3077	PF11_0090	hypothetical protein	4	354	0.428169	0.471576	0.165059	0.306518	0.354935	-0.306518	0.0434077	-0.26311
3078	PF11_0091	hypothetical protein	4	1493	0.252935	0.479303	0.301551	0.226368	0.344596	-0.177751	0.226368	0.0486165
3079	PF11_0092	hypothetical protein	5	1384	0.240633	0.425947	0.135838	0.290109	0.267473	-0.290109	0.185314	-0.104795
3080	PF11_0093	hypothetical protein	5	299	0.00598464	0.580755	0.163042	0.57477	0.249927	-0.417712	0.57477	0.157058
3081	PF11_0094	hypothetical protein	4	579	0.69879	0.627469	0.67602	0.0713217	0.667426	0.0485519	-0.0713217	-0.0227699
3082	PF11_0095	hypothetical protein, conserved	2	88	0.129902	0.107957	-0.192334	0.322235	0.015175	-0.300291	-0.0219449	-0.322235
3083	PF11_0096	casein kinase II, alpha subunit, putative	5	231	0.275961	0.219574	-0.0856772	0.361638	0.136619	-0.305251	-0.0563863	-0.361638
3084	PF11_0097	succinyl-CoA synthetase alpha subunit, putative	4	352	0.0136983	0.431191	0.422896	0.417492	0.289262	-0.0082944	0.417492	0.409198
3085	PF11_0098	endoplasmic reticulum-resident calcium binding protein	5	309	0.263105	0.242071	0.174659	0.0884451	0.226612	-0.0674112	-0.0210339	-0.0884451
3086	PF11_0099	heat shock protein DnaJ homologue Pfj2	4	417	-0.0440747	0.2245	-0.0557228	0.280223	0.0415675	-0.280223	0.268575	-0.0116481
3087	PF11_0100	hypothetical protein	1	70	-1.63008	-1.38165	-1.86686	0.485217	-1.6262	-0.485217	0.248433	-0.236784
3088	PF11_0101	hypothetical protein	5	216	0.134312	0.0230905	-0.395758	0.53007	-0.0794518	-0.418849	-0.111222	-0.53007
3090	PF11_0105	hypothetical protein	2	357	-1.00828	-0.682246	-1.05622	0.373976	-0.915581	-0.373976	0.326031	-0.0479449
3091	PF11_0106	60S Ribosomal protein L36, putative	1	63	-0.91661	-0.423749	-1.05142	0.627668	-0.797259	-0.627668	0.492861	-0.134806
3093	PF11_0107	hypothetical protein	4	390	0.342622	0.276706	-0.0399241	0.382546	0.193135	-0.31663	-0.0659163	-0.382546
3094	PF11_0108	hypothetical protein, conserved	5	885	0.176443	0.55407	0.304007	0.377627	0.34484	-0.250062	0.377627	0.127565
3095	PF11_0109	hypothetical protein	2	131	-0.113381	0.653433	-0.093083	0.766814	0.14899	-0.746516	0.766814	0.0202977
3096	PF11_0110	hypothetical protein	2	26	-0.330157	-0.371907	-0.478232	0.148074	-0.393432	-0.106325	-0.0417491	-0.148074
3097	PF11_0111	asparagine-rich antigen	2	761	0.0598197	0.675057	0.349536	0.615238	0.361471	-0.325521	0.615238	0.289716
3098	PF11_0112	vacuolar sorting protein 35, putative	4	586	0.392549	0.42912	0.13021	0.298909	0.317293	-0.298909	0.0365707	-0.262338
3099	PF11_0113	ribosomal protein L11, putative	1	160	-1.78437	-1.39074	-1.66802	0.393633	-1.61438	-0.277284	0.393633	0.11635
3100	PF11_0114	actin-like protein homolog, ALP1 homolog	4	324	0.052999	0.183051	0.00305901	0.179992	0.0797031	-0.179992	0.130052	-0.04994
3101	PF11_0115	hypothetical protein	4	457	0.107998	0.168035	-0.0437707	0.211806	0.0774206	-0.211806	0.0600374	-0.151768
3102	PF11_0116	hypothetical protein	5	278	0.938912	0.0457435	-0.120357	1.05927	0.2881	-0.1661	-0.893168	-1.05927
3103	PF11_0117	replication factor C subunit 5, putative	4	310	-0.0185935	-0.0250094	-0.391521	0.372927	-0.145041	-0.366511	-0.00641596	-0.372927
3104	PF11_0118	hypothetical protein	5	477	-0.000252688	-0.0373779	-0.270382	0.270129	-0.102671	-0.233004	-0.0371252	-0.270129
3105	PF11_0119	syntaxin, putative	4	190	0.200954	-0.0392131	-0.52251	0.723464	-0.120256	-0.483297	-0.240167	-0.723464
3106	PF11_0120	hypothetical protein	1	207	-1.27397	-0.879781	-1.36232	0.482541	-1.17202	-0.482541	0.394188	-0.0883532
3107	PF11_0122	hypothetical protein	3	506	0.499272	0.525905	0.251178	0.274727	0.425452	-0.274727	0.0266326	-0.248094
3108	PF11_0123	hypothetical protein	4	479	0.132765	-0.210063	-0.59996	0.732725	-0.225753	-0.389897	-0.342828	-0.732725
3109	PF11_0124	hypothetical protein	2	128	-0.485375	-0.151163	-0.883681	0.732518	-0.50674	-0.732518	0.334212	-0.398306
3110	PF11_0125	hypothetical protein	1	135	-1.16682	-0.947878	-1.09948	0.218941	-1.07139	-0.151601	0.218941	0.0673398
3111	PF11_0126	hypothetical protein	2	23	-0.965159	-0.0725522	-1.50346	1.43091	-0.847057	-1.43091	0.892607	-0.538301
3112	PF11_0127	hypothetical protein	5	836	0.207055	0.442119	-0.0381232	0.480242	0.203684	-0.480242	0.235064	-0.245178
3113	PF11_0128	coq4 homolog, putative	5	198	0.161721	-0.79082	-0.672501	0.952542	-0.433867	0.11832	-0.952542	-0.834222
3114	PF11_0129	hypothetical protein	4	492	0.298019	-0.327804	-0.292519	0.625823	-0.107435	0.0352848	-0.625823	-0.590539
3115	PF11_0130	hypothetical protein	2	94	-0.0806247	-0.236649	-0.631674	0.55105	-0.316316	-0.395025	-0.156025	-0.55105
3117	PF11_0131	hypothetical protein	4	525	0.520449	0.303051	0.0580189	0.46243	0.29384	-0.245032	-0.217398	-0.46243
3119	PF11_0134	hypothetical protein	5	206	0.214101	-0.0861536	-0.426184	0.640286	-0.0994123	-0.340031	-0.300255	-0.640286
3120	PF11_0135	hypothetical protein	2	129	-0.720682	-0.00146744	-0.786786	0.785318	-0.502978	-0.785318	0.719215	-0.0661036
3121	PF11_0136	hypothetical protein	1	59	-1.46687	-1.22783	-1.4372	0.239044	-1.3773	-0.209377	0.239044	0.0296661
3123	PF11_0139	protein tyrosine phosphatase, putative	2	179	-0.367602	-0.0955394	-0.626	0.530461	-0.363047	-0.530461	0.272063	-0.258398
3124	PF11_0140	hypothetical protein	3	89	-0.944107	-0.77846	-1.18039	0.401931	-0.967653	-0.401931	0.165647	-0.236284
3125	PF11_0141	UDP-galactose transporter, putative	5	262	0.255365	0.0425186	-0.139771	0.395136	0.0527041	-0.18229	-0.212846	-0.395136
3126	PF11_0142	hypothetical protein, conserved	1	350	-0.565249	-0.196431	-0.589445	0.393014	-0.450375	-0.393014	0.368817	-0.0241967
3127	PF11_0143	hypothetical protein	4	398	0.357659	0.316057	-0.123847	0.481505	0.18329	-0.439904	-0.0416015	-0.481505
3128	PF11_0144	hypothetical protein	4	217	0.805898	0.558148	0.342813	0.463085	0.568953	-0.215335	-0.24775	-0.463085
3129	PF11_0145	glyoxalase I, putative	3	226	0.141252	0.166594	-0.0969938	0.263588	0.070284	-0.263588	0.0253419	-0.238246
3130	PF11_0146	hypothetical protein	5	344	-0.0377845	-0.229986	-0.578778	0.540993	-0.282183	-0.348792	-0.192201	-0.540993
3131	PF11_0147	mitogen-activated protein kinase 2,	4	432	0.0108706	-0.0275762	-0.118937	0.129807	-0.0452141	-0.0913606	-0.0384468	-0.129807
3132	PF11_0148	dynein light chain type 2, putative	1	94	-0.905969	-0.835205	-0.958533	0.123328	-0.899902	-0.123328	0.0707636	-0.0525645
3133	PF11_0149	hypothetical protein	5	83	-0.0486543	-0.276257	-0.977226	0.928572	-0.434046	-0.700969	-0.227603	-0.928572
3134	PF11_0150	rhomboid protease, putative	3	158	-0.475718	-0.550407	-0.97171	0.495992	-0.665945	-0.421303	-0.0746891	-0.495992
3135	PF11_0151	GTPase activating protein, GAP	1	231	-2.15089	-1.2594	-2.09167	0.891493	-1.83399	-0.83227	0.891493	0.0592236
3136	PF11_0152	hypothetical protein	1	65	-1.13447	-0.865223	-1.09993	0.269252	-1.03321	-0.234707	0.269252	0.0345442
3137	PF11_0153	hypothetical protein	3	425	0.324837	-0.383798	-0.436522	0.761359	-0.165161	-0.052724	-0.708635	-0.761359
3138	PF11_0154	hypothetical protein	3	247	0.357207	-0.142434	-0.162086	0.519293	0.0175622	-0.0196524	-0.499641	-0.519293
3139	PF11_0155	hypothetical protein	3	133	0.0287785	0.511878	-0.0937844	0.605663	0.148957	-0.605663	0.4831	-0.122563
3140	PF11_0156	serine/threonine protein kinase	1	456	-0.786805	-0.0537542	-0.7751	0.733051	-0.538553	-0.721346	0.733051	0.0117047
3141	PF11_0157	glycerol-3-phosphate dehydrogenase, putative	1	350	-0.913678	-0.301945	-1.08442	0.78248	-0.766682	-0.78248	0.611733	-0.170747
3142	PF11_0158	hypothetical protein	5	1117	0.378229	0.204369	-0.15065	0.528879	0.143983	-0.355019	-0.173861	-0.528879
3143	PF11_0159	hypothetical protein	3	103	-0.971346	-0.551513	-0.980607	0.429093	-0.834489	-0.429093	0.419833	-0.00926034
3146	PF11_0160	hypothetical protein	3	513	-0.534035	-0.000117019	-0.476146	0.533918	-0.336766	-0.476029	0.533918	0.0578888
3147	PF11_0161	falcipain-2 precursor, putative	5	387	0.33279	0.15344	0.11984	0.21295	0.202023	-0.0336002	-0.179349	-0.21295
3148	PF11_0162	falcipain-3	4	419	0.219331	0.185718	0.297127	0.111409	0.234059	0.111409	-0.0336128	0.0777959
3149	PF11_0163	hypothetical protein	2	131	-0.594758	-0.887198	-0.999864	0.405106	-0.827273	-0.112666	-0.29244	-0.405106
3150	PF11_0164	peptidyl-prolyl cis-trans isomerase	1	161	-1.00768	-0.745529	-0.935968	0.262147	-0.896391	-0.190438	0.262147	0.0717082
3151	PF11_0165	falcipain 2 precursor	5	396	0.47485	0.170977	0.322016	0.303873	0.322614	0.151039	-0.303873	-0.152834
3152	PF11_0166	hypothetical protein	4	286	0.0336307	0.701982	0.295877	0.668351	0.34383	-0.406105	0.668351	0.262247
3153	PF11_0167	hypothetical protein	5	193	-0.666355	-0.302291	-0.850184	0.547892	-0.606277	-0.547892	0.364064	-0.183828
3154	PF11_0168	hypothetical protein	4	2470	0.430371	0.519104	0.51633	0.0887334	0.488601	-0.00277403	0.0887334	0.0859593
3155	PF11_0169	hypothetical protein	1	143	-1.62274	-0.86372	-1.48422	0.759015	-1.32356	-0.620495	0.759015	0.13852
3156	PF11_0170	cyclophilin, putative	1	131	-1.39397	-0.678837	-1.55032	0.871487	-1.20771	-0.871487	0.715138	-0.156349
3157	PF11_0171	hypothetical protein	4	400	0.141505	0.30877	0.192873	0.167265	0.214383	-0.115897	0.167265	0.0513684
3158	PF11_0172	folate/biopterin transporter, putative	5	369	0.288791	0.277045	0.059859	0.228932	0.208565	-0.217186	-0.0117467	-0.228932
3159	PF11_0173	oligosacharyl transferase STT3 subunit, putative	4	564	0.260535	0.241389	-0.0573302	0.317866	0.148198	-0.29872	-0.019146	-0.317866
3160	PF11_0174	cathepsin C, homolog	5	635	0.31968	0.534776	0.409355	0.215096	0.42127	-0.125421	0.215096	0.0896757
3161	PF11_0175	heat shock protein 101, putative	1	782	-0.186162	-0.167503	-0.163138	0.0230242	-0.172267	0.00436523	0.018659	0.0230242
3162	PF11_0176	hypothetical protein	4	712	0.120411	-0.0113223	-0.19743	0.31784	-0.0294471	-0.186107	-0.131733	-0.31784
3163	PF11_0177	ubiquitin C-terminal hydrolase, family 1, putative	5	267	0.18884	0.147414	0.0324986	0.156342	0.122918	-0.114916	-0.041426	-0.156342
3164	PF11_0178	hypothetical protein	2	747	0.299986	0.149669	-0.142323	0.442309	0.102444	-0.291992	-0.150318	-0.442309
3165	PF11_0179	hypothetical protein	1	60	-0.914381	-0.564818	-1.21918	0.654357	-0.899458	-0.654357	0.349563	-0.304794
3166	PF11_0180	hypothetical protein	5	249	0.34719	0.782436	0.738421	0.435246	0.622682	-0.0440149	0.435246	0.391231
3167	PF11_0181	tyrosine --tRNA ligase, putative	5	392	0.0430036	-0.076092	-0.353363	0.396366	-0.128817	-0.277271	-0.119096	-0.396366
3168	PF11_0182	hypothetical protein	1	70	-1.543	-1.03023	-1.34059	0.512767	-1.30461	-0.310366	0.512767	0.202401
3169	PF11_0183	GTP-binding nuclear protein ran/tc4	3	201	-0.524862	-0.0356911	-0.228626	0.489171	-0.26306	-0.192935	0.489171	0.296236
3170	PF11_0184	DNA mismatch repair protein MLH1, putative	4	819	0.402772	0.0100995	0.0716704	0.392672	0.161514	0.0615709	-0.392672	-0.331101
3171	PF11_0185	hypothetical protein	5	686	0.239415	0.488434	0.0141716	0.474263	0.24734	-0.474263	0.24902	-0.225243
3172	PF11_0186	hypothetical protein	2	177	-0.945365	-0.608162	-0.689025	0.337202	-0.747517	-0.0808627	0.337202	0.25634
3173	PF11_0187	clathrin assembly protein AP19, putative	2	111	-0.724083	-0.365279	-0.842489	0.47721	-0.64395	-0.47721	0.358804	-0.118406
3174	PF11_0188	heat shock protein 90, putative	4	766	0.36557	0.393158	0.296231	0.0969278	0.351653	-0.0969278	0.0275888	-0.0693389
3175	PF11_0189	hypothetical protein	5	888	0.270645	0.244346	0.031814	0.238831	0.182268	-0.212532	-0.0262996	-0.238831
3176	PF11_0190	hypothetical protein	2	255	-0.452042	-0.144898	-0.629508	0.48461	-0.408816	-0.48461	0.307144	-0.177466
3177	PF11_0191	hypothetical protein	4	385	0.0779469	0.368935	0.00554303	0.363392	0.150808	-0.363392	0.290988	-0.0724038
3178	PF11_0192	hypothetical protein	5	504	0.728195	0.56936	1.12311	0.553747	0.806887	0.553747	-0.158835	0.394912
3179	PF11_0193	hypothetical protein	2	238	-0.817964	-0.0239651	-0.770436	0.793999	-0.537455	-0.746471	0.793999	0.0475278
3180	PF11_0194	hypothetical protein	1	180	-1.51077	-0.745512	-1.36732	0.765258	-1.20787	-0.621809	0.765258	0.143449
3181	PF11_0195	hypothetical protein	1	325	-0.606943	-0.348594	-0.856908	0.508314	-0.604148	-0.508314	0.258349	-0.249965
3182	PF11_0196	hypothetical protein	4	149	-0.404474	-0.552649	-1.09691	0.692441	-0.684679	-0.544266	-0.148175	-0.692441
3183	PF11_0197	hypothetical protein	5	295	0.354691	0.338805	-0.172996	0.527687	0.1735	-0.5118	-0.0158863	-0.527687
3184	PF11_0198	hypothetical protein, conserved	2	169	-0.875888	-0.645806	-0.715434	0.230083	-0.745709	-0.0696287	0.230083	0.160454
3185	PF11_0199	hypothetical protein	2	140	-0.131738	-0.210831	-0.233686	0.101948	-0.192085	-0.022855	-0.0790934	-0.101948
3186	PF11_0200	U2 snRNP auxiliary factor, small subunit, putative	5	288	0.126095	0.647874	0.331381	0.521779	0.36845	-0.316493	0.521779	0.205286
3187	PF11_0201	hypothetical protein	4	873	0.319358	0.208386	-0.0528298	0.372188	0.158305	-0.261215	-0.110972	-0.372188
3188	PF11_0202	clathrin coat assembly protein, putative	2	272	-0.846445	-0.572203	-1.08449	0.512283	-0.834378	-0.512283	0.274242	-0.238041
3189	PF11_0203	peptidase	4	862	0.21195	0.346586	0.132255	0.214331	0.230264	-0.214331	0.134636	-0.0796944
3190	PF11_0204	hypothetical protein	4	139	0.0964686	-0.0717033	-0.697706	0.794175	-0.224314	-0.626003	-0.168172	-0.794175
3191	PF11_0205	hypothetical protein	2	180	-0.597798	-0.302734	-0.843387	0.540652	-0.581307	-0.540652	0.295064	-0.245588
3192	PF11_0206	hypothetical protein	3	696	0.367681	0.290477	-0.0443882	0.412069	0.20459	-0.334866	-0.0772032	-0.412069
3193	PF11_0207	hypothetical protein	5	323	0.000204162	-0.0174491	0.00482294	0.022272	-0.00414066	0.022272	-0.0176532	0.00461878
3194	PF11_0208	phosphoglycerate mutase, putative	2	193	-0.105685	0.210485	-0.045842	0.31617	0.0196526	-0.256327	0.31617	0.0598433
3195	PF11_0209	hypothetical protein	1	58	-1.94823	-0.861346	-1.53109	1.08688	-1.44689	-0.669745	1.08688	0.417139
3196	PF11_0210	hypothetical protein	4	214	0.0779765	0.058647	-0.299982	0.377959	-0.054453	-0.358629	-0.0193295	-0.377959
3197	PF11_0211	hypothetical protein, conserved	4	312	0.00415132	0.0484897	-0.167476	0.215966	-0.0382783	-0.215966	0.0443384	-0.171627
3198	PF11_0212	hypothetical protein	4	333	0.582662	0.197811	-0.0993277	0.68199	0.227048	-0.297139	-0.384851	-0.68199
3199	PF11_0213	hypothetical protein	4	2031	0.276541	0.433526	0.260998	0.172528	0.323688	-0.172528	0.156985	-0.015543
3200	PF11_0214	hypothetical protein	4	866	0.210852	0.543806	0.0704133	0.473393	0.275024	-0.473393	0.332954	-0.140439
3201	PF11_0215	hypothetical protein	2	60	-0.736721	-0.181866	-1.1121	0.930229	-0.676894	-0.930229	0.554854	-0.375375
3202	PF11_0216	hypothetical protein	2	64	0.30555	-0.119254	-0.289009	0.594559	-0.0342376	-0.169755	-0.424804	-0.594559
3203	PF11_0217	hypothetical protein	2	188	-0.447388	-0.368588	-0.728067	0.359479	-0.514681	-0.359479	0.0788001	-0.280679
3204	PF11_0218	hypothetical protein	4	1156	-0.031871	0.255586	-0.140004	0.39559	0.0279036	-0.39559	0.287457	-0.108133
3205	PF11_0219	hypothetical protein	2	71	-0.570737	-0.545646	-1.11147	0.565822	-0.742617	-0.565822	0.0250908	-0.540731
3206	PF11_0220	protein kinase	5	1148	0.199373	0.0879098	-0.0183375	0.217711	0.0896485	-0.106247	-0.111464	-0.217711
3207	PF11_0221	hypothetical protein	4	44	-0.441191	-0.491008	-0.542366	0.101175	-0.491521	-0.0513573	-0.0498178	-0.101175
3208	PF11_0222	hypothetical protein	5	315	0.245985	0.41399	-0.0194429	0.433433	0.213511	-0.433433	0.168006	-0.265428
3209	PF11_0223	hypothetical protein	3	321	-0.42966	-0.537585	-0.8476	0.41794	-0.604948	-0.310016	-0.107925	-0.41794
3210	PF11_0224	circumsporozoite-related antigen	1	135	-0.604312	0.0816578	-0.293009	0.68597	-0.271888	-0.374667	0.68597	0.311303
3211	PF11_0225	PfGCN20	2	516	-0.028286	0.414065	0.012785	0.442351	0.132855	-0.40128	0.442351	0.0410711
3212	PF11_0226	petidase, M16 family	1	1505	-0.582078	0.262383	-0.38407	0.844461	-0.234588	-0.646453	0.844461	0.198008
3213	PF11_0227	serine/threonine protein kinase, puative	2	422	-0.8177	0.428242	-0.342854	1.24594	-0.244104	-0.771095	1.24594	0.474846
3214	PF11_0228	hypothetical protein	1	345	-0.47864	-0.0706764	-0.565407	0.494731	-0.371575	-0.494731	0.407964	-0.0867668
3215	PF11_0229	hypothetical protein	3	331	-0.344637	-0.593142	-0.930049	0.585411	-0.622609	-0.336906	-0.248505	-0.585411
3216	PF11_0230	hypothetical protein	1	128	-1.4494	-0.794639	-1.22236	0.654756	-1.15547	-0.427722	0.654756	0.227034
3217	PF11_0231	hypothetical protein	2	152	-0.439162	-0.551692	-0.864938	0.425777	-0.618598	-0.313246	-0.112531	-0.425777
3218	PF11_0232	hypothetical protein	2	387	-0.66268	-0.458218	-0.874085	0.415867	-0.664994	-0.415867	0.204463	-0.211404
3219	PF11_0233	hypothetical protein	5	757	0.0435172	0.41761	-0.292421	0.710031	0.0562355	-0.710031	0.374093	-0.335938
3220	PF11_0234	hypothetical protein	2	321	-0.742107	-0.386076	-0.81409	0.428013	-0.647424	-0.428013	0.35603	-0.0719831
3221	PF11_0235	hypothetical protein	1	126	-1.19099	-0.776352	-1.10749	0.414634	-1.02494	-0.331141	0.414634	0.0834931
3222	PF11_0236	hypothetical protein	1	286	-0.793968	-0.720279	-1.13597	0.415693	-0.883406	-0.415693	0.0736895	-0.342003
3223	PF11_0237	hypothetical protein	3	39	-1.13168	-0.0868642	-1.36602	1.27916	-0.861521	-1.27916	1.04481	-0.234342
3224	PF11_0238	hypothetical protein	4	173	0.353862	-0.245956	-0.715982	1.06984	-0.202692	-0.470027	-0.599818	-1.06984
3225	PF11_0239	protein kinase, FIKK family	4	786	-0.122245	0.232023	-0.213392	0.445415	-0.034538	-0.445415	0.354268	-0.0911472
3226	PF11_0240	dynein heavy chain, putative	4	2279	0.17111	0.367018	-0.108516	0.475534	0.143204	-0.475534	0.195908	-0.279626
3227	PF11_0241	hypothetical protein	4	1721	0.241152	0.397084	0.135263	0.261821	0.257833	-0.261821	0.155932	-0.105889
3228	PF11_0242	protein kinase	4	1036	0.207266	0.556537	0.28863	0.349272	0.350811	-0.267908	0.349272	0.0813642
3229	PF11_0243	leucine-rich repeat protein 11, LRR11	5	457	0.19657	-0.252367	-0.284361	0.480931	-0.113386	-0.0319943	-0.448936	-0.480931
3230	PF11_0244	hypothetical protein	5	293	0.400516	0.068154	-0.272844	0.673359	0.0652754	-0.340998	-0.332362	-0.673359
3231	PF11_0245	translation elongation factor EF-1, subunit alpha, putative	2	402	-0.323272	0.00796283	-0.0740994	0.331235	-0.129803	-0.0820623	0.331235	0.249173
3232	PF11_0246	hypothetical protein	5	993	0.618342	0.495731	0.393241	0.225101	0.502438	-0.10249	-0.122611	-0.225101
3233	PF11_0247	hypothetical protein	3	416	0.211309	-0.0492845	-0.21739	0.428699	-0.0184551	-0.168106	-0.260594	-0.428699
3234	PF11_0248	hypothetical protein	1	110	-0.850934	-0.0949551	-0.99355	0.898595	-0.64648	-0.898595	0.755979	-0.142616
3235	PF11_0249	hypothetical protein	5	438	0.283571	0.146542	-0.208727	0.492298	0.0737952	-0.355269	-0.137029	-0.492298
3236	PF11_0250	high mobility group-like protein NHP2, putative	1	113	-1.50011	-0.199141	-1.40277	1.30097	-1.03401	-1.20363	1.30097	0.0973377
3237	PF11_0251	endoplasmic reticulum oxidoreductin, putative	3	239	-0.915195	-0.369617	-1.21852	0.848903	-0.834444	-0.848903	0.545578	-0.303325
3238	PF11_0252	hypothetical protein	4	1228	0.30289	0.329538	0.0198599	0.309678	0.217429	-0.309678	0.0266485	-0.28303
3239	PF11_0253	hypothetical protein	1	326	-0.76961	-0.30121	-0.860919	0.55971	-0.643913	-0.55971	0.468401	-0.091309
3240	PF11_0254	hypothetical protein	4	255	-0.342166	0.263519	-0.411352	0.674871	-0.163333	-0.674871	0.605684	-0.0691862
3241	PF11_0255	hypothetical protein	1	133	-1.26146	-0.608488	-1.07533	0.652973	-0.981759	-0.46684	0.652973	0.186132
3242	PF11_0256	pyruvate dehydrogenase E1 component, alpha subunit, putative	4	337	0.144447	0.163609	-0.283911	0.447521	0.00804825	-0.447521	0.0191626	-0.428358
3243	PF11_0257	ethanolamine kinase, putative	3	348	0.0897316	0.248682	0.0482632	0.200419	0.128892	-0.200419	0.15895	-0.0414684
3244	PF11_0258	co-chaperone GrpE, putative	2	244	-0.194962	0.0565957	-0.296936	0.353531	-0.145101	-0.353531	0.251558	-0.101974
3245	PF11_0259	hypothetical protein	2	220	-0.514867	-0.360267	-0.779185	0.418918	-0.55144	-0.418918	0.154601	-0.264317
3246	PF11_0260	ribosomal protein L35, putative	1	52	-1.98626	-1.05553	-1.87189	0.93073	-1.63789	-0.816359	0.93073	0.114371
3247	PF11_0261	hypothetical protein	3	205	-0.943725	-0.333344	-1.07294	0.739592	-0.783336	-0.739592	0.610381	-0.129212
3248	PF11_0262	hypothetical protein	3	256	0.108289	-0.217503	-0.365448	0.473738	-0.158221	-0.147946	-0.325792	-0.473738
3249	PF11_0263	hypothetical protein	1	88	-0.243207	-0.165649	-0.572012	0.406362	-0.326956	-0.406362	0.0775576	-0.328805
3250	PF11_0264	DNA-dependent RNA polymerase	5	827	0.550878	0.481998	0.293838	0.25704	0.442238	-0.188159	-0.0688807	-0.25704
3251	PF11_0265	mitochondrial import inner membrane translocase, putative	5	321	-0.244906	-0.00112534	-0.277582	0.276457	-0.174538	-0.276457	0.24378	-0.0326768
3252	PF11_0266	small nuclear ribonucleoprotein D1, putative	1	113	-1.06514	-0.153386	-1.15521	1.00183	-0.791246	-1.00183	0.911754	-0.0900708
3253	PF11_0267	hypothetical protein	1	563	-0.470635	-0.0345316	-0.392829	0.436103	-0.299332	-0.358297	0.436103	0.077806
3254	PF11_0268	hypothetical protein	4	533	0.0822059	0.285253	0.0966725	0.203047	0.15471	-0.18858	0.203047	0.0144666
3255	PF11_0269	hypothetical protein	1	40	-1.13917	-0.203343	-1.17545	0.972111	-0.839322	-0.972111	0.935826	-0.0362844
3256	PF11_0270	threonine -- tRNA ligase, putative	4	802	0.315654	0.231601	0.174888	0.140766	0.240715	-0.0567128	-0.0840534	-0.140766
3257	PF11_0271	hypothetical protein, conserved	5	905	0.328434	0.155735	-0.0898468	0.418281	0.131441	-0.245582	-0.1727	-0.418281
3258	PF11_0272	ribosomal protein S18, putative	1	144	-0.902366	-0.186786	-0.913029	0.726243	-0.667394	-0.726243	0.715579	-0.0106636
3259	PF11_0273	hypothetical protein	4	308	-0.440485	-0.38369	-0.680189	0.296499	-0.501454	-0.296499	0.0567954	-0.239704
3260	PF11_0274	hypothetical protein	1	95	-1.38842	-0.8441	-1.64436	0.800263	-1.2923	-0.800263	0.544323	-0.255941
3261	PF11_0275	hypothetical protein	4	601	0.234622	0.0974142	-0.353384	0.588006	-0.00711601	-0.450798	-0.137207	-0.588006
3262	PF11_0276	hypothetical protein	2	528	-0.100458	0.0443599	-0.143298	0.187657	-0.0664651	-0.187657	0.144817	-0.0428401
3263	PF11_0277	hypothetical protein	5	286	0.0429834	0.363027	-0.0897004	0.452727	0.105437	-0.452727	0.320043	-0.132684
3264	PF11_0278	hypothetical protein	1	363	-1.13782	-0.372775	-0.990026	0.76505	-0.833542	-0.617251	0.76505	0.147799
3265	PF11_0279	hypothetical protein	4	420	-0.0422896	0.470223	0.0210395	0.512513	0.149658	-0.449184	0.512513	0.063329
3266	PF11_0280	small nuclear ribonucleoprotein F, putative	1	61	-1.80584	-1.61133	-1.97429	0.362967	-1.79715	-0.362967	0.194509	-0.168459
3267	PF11_0281	hypothetical protein	2	188	-1.44145	-0.693507	-1.64537	0.951868	-1.26011	-0.951868	0.747945	-0.203923
3268	PF11_0282	deoxyuridine 5'-triphosphate nucleotidohydrolase, putative	2	157	-0.291154	-0.104232	-0.336725	0.232493	-0.244037	-0.232493	0.186921	-0.0455719
3269	PF11_0283	hypothetical protein	1	51	-1.66353	-0.994251	-1.4217	0.669277	-1.35983	-0.427452	0.669277	0.241824
3270	PF11_0284	methyltransferase, putative	5	214	0.279796	-0.47473	-0.508522	0.788318	-0.234486	-0.0337917	-0.754526	-0.788318
3271	PF11_0285	hypothetical protein	1	90	-1.35699	-1.23826	-1.64282	0.40456	-1.41269	-0.40456	0.118726	-0.285834
3272	PF11_0286	hypothetical protein, conserved	2	292	-0.944586	-0.444094	-1.33074	0.886643	-0.906472	-0.886643	0.500492	-0.386151
3273	PF11_0287	hypothetical protein	1	182	-1.01178	-0.47142	-1.348	0.876585	-0.943736	-0.876585	0.540362	-0.336223
3274	PF11_0288	hypothetical protein	4	293	0.00470491	0.0433782	-0.240783	0.284161	-0.0642333	-0.284161	0.0386733	-0.245488
3275	PF11_0289	hypothetical protein	5	950	0.34791	0.227115	-0.005743	0.353653	0.189761	-0.232858	-0.120794	-0.353653
3276	PF11_0290	hypothetical protein	1	325	0.160556	0.304607	0.0423062	0.262301	0.169156	-0.262301	0.144052	-0.118249
3277	PF11_0291	hypothetical protein	4	800	0.24148	0.274871	-0.0861524	0.361023	0.143399	-0.361023	0.0333907	-0.327632
3278	PF11_0292	hypothetical protein	3	222	-0.00889139	0.207956	-0.73093	0.938887	-0.177289	-0.938887	0.216848	-0.722039
3279	PF11_0293	multiprotein bridging factor type 1, putative	2	85	-0.549914	0.344941	-0.531171	0.894855	-0.245381	-0.876111	0.894855	0.0187434
3280	PF11_0294	ATP-dependent phosphofructokinase, putative	4	1230	0.217506	0.28565	0.0317862	0.253864	0.178314	-0.253864	0.0681444	-0.185719
3281	PF11_0295	farnesyl pyrophosphate synthase, putative	1	270	-1.78815	-0.68806	-1.67104	1.10008	-1.38242	-0.98298	1.10008	0.117105
3282	PF11_0296	hypothetical protein	4	326	0.0748911	0.0722448	-0.469274	0.544165	-0.107379	-0.541519	-0.00264631	-0.544165
3283	PF11_0297	hypothetical protein	4	465	0.277309	0.267097	0.0264024	0.250907	0.190269	-0.240695	-0.0102122	-0.250907
3284	PF11_0298	GPI8p transamidase	4	283	0.0835941	-0.150841	-0.557796	0.641391	-0.208348	-0.406955	-0.234435	-0.641391
3285	PF11_0299	hypothetical protein	1	45	-0.76071	-0.844772	-0.835138	0.0840628	-0.81354	0.00963398	-0.0840628	-0.0744288
3286	PF11_0300	hypothetical protein	3	373	-0.189138	-0.247419	-0.436391	0.247254	-0.290983	-0.188973	-0.0582809	-0.247254
3287	PF11_0301	spermidine synthase	2	214	-1.32658	-0.63607	-1.09476	0.690509	-1.01914	-0.458689	0.690509	0.23182
3288	PF11_0302	hypothetical protein	4	340	0.510658	0.316931	0.373738	0.193727	0.400442	0.0568075	-0.193727	-0.13692
3289	PF11_0303	26S proteasome regulatory complex subunit, putative	2	252	-0.652359	-0.517712	-0.919543	0.401831	-0.696538	-0.401831	0.134647	-0.267184
3290	PF11_0304	hypothetical protein	4	1350	0.0297471	0.269087	-0.133046	0.402133	0.0552629	-0.402133	0.23934	-0.162793
3291	PF11_0305	hypothetical protein	4	501	0.249938	0.407503	0.166276	0.241227	0.274573	-0.241227	0.157565	-0.0836622
3292	PF11_0306	A/G-specific adenine glycosylase, putative	4	337	-0.0628114	0.174387	-0.446758	0.621145	-0.111728	-0.621145	0.237198	-0.383947
3293	PF11_0307	hypothetical protein	4	598	0.27896	0.492038	0.155071	0.336967	0.30869	-0.336967	0.213079	-0.123888
3294	PF11_0308	hypothetical protein	2	117	-0.338693	-0.253603	-0.76295	0.509347	-0.451748	-0.509347	0.0850904	-0.424257
3295	PF11_0309	hypothetical protein	4	134	0.460231	-0.235084	0.297078	0.695315	0.174075	0.532163	-0.695315	-0.163153
3296	PF11_0310	transporter putative	5	451	0.631493	0.399218	0.338604	0.292889	0.456438	-0.0606137	-0.232275	-0.292889
3297	PF11_0311	N-acetyl glucosamine phosphate mutase, putative	4	644	0.385635	0.224597	-0.205953	0.591589	0.13476	-0.430551	-0.161038	-0.591589
3298	PF11_0312	ribosomal protein L38e	2	79	-1.18708	-0.456811	-1.14223	0.73027	-0.928707	-0.685418	0.73027	0.0448519
3299	PF11_0313	ribosomal phosphoprotein P0	3	257	0.0920052	0.476751	0.305803	0.384745	0.29152	-0.170947	0.384745	0.213798
3300	PF11_0314	26S protease subunit regulatory subunit 6a, putative	4	338	0.293322	0.385544	0.441706	0.148384	0.373524	0.0561611	0.0922227	0.148384
3301	PF11_0315	hypothetical protein	2	413	-0.517775	-0.517083	-1.01761	0.500524	-0.684155	-0.500524	0.000691433	-0.499832
3302	PF11_0316	hypothetical protein	4	434	0.00598909	-0.115217	-0.382237	0.388226	-0.163822	-0.267021	-0.121206	-0.388226
3303	PF11_0317	structural maintenance of chromosome protein, putative	4	1349	0.167464	0.360775	0.124486	0.23629	0.217575	-0.23629	0.193311	-0.0429785
3304	PF11_0318	PF16 protein, putative	5	262	-0.180498	-0.424932	-0.678007	0.497509	-0.427813	-0.253075	-0.244434	-0.497509
3305	PF11_0319	hypothetical protein	4	556	-0.0962266	-0.17835	-0.573529	0.477302	-0.282702	-0.395179	-0.0821232	-0.477302
3306	PF11_0320	hypothetical protein	2	133	0.575321	0.35562	1.01577	0.660146	0.648902	0.660146	-0.219701	0.440445
3307	PF11_0321	hypothetical protein	5	532	0.0505023	0.104748	-0.166546	0.271294	-0.00376511	-0.271294	0.0542457	-0.217048
3308	PF11_0322	hypothetical protein	2	145	-0.90851	-0.58578	-1.26711	0.681328	-0.920466	-0.681328	0.32273	-0.358598
3309	PF11_0323	hypothetical protein	3	316	0.511423	0.381879	0.0117695	0.499654	0.301691	-0.370109	-0.129544	-0.499654
3310	PF11_0324	hypothetical protein	3	1006	0.0742242	-0.190042	-0.528153	0.602377	-0.214657	-0.338111	-0.264266	-0.602377
3311	PF11_0325	hypothetical protein	5	224	0.15023	-0.0475529	-0.243368	0.393599	-0.0468969	-0.195815	-0.197783	-0.393599
3312	PF11_0326	hypothetical protein	4	1177	0.487694	0.331762	-0.0670313	0.554725	0.250808	-0.398793	-0.155932	-0.554725
3313	PF11_0327	hypothetical protein	4	1275	0.479048	0.682258	0.461488	0.22077	0.540931	-0.22077	0.20321	-0.0175599
3314	PF11_0328	hypothetical protein	5	538	0.260006	0.291565	-0.0585195	0.350085	0.164351	-0.350085	0.0315596	-0.318525
3315	PF11_0329	hypothetical protein	5	399	0.276039	0.449576	0.177761	0.271815	0.301125	-0.271815	0.173537	-0.098278
3316	PF11_0330	hypothetical protein	4	832	0.277866	0.0423893	-0.12336	0.401225	0.0656318	-0.165749	-0.235476	-0.401225
3317	PF11_0331	t-complex protein 1, alpha subunit, putative	4	522	0.443758	0.330941	0.484079	0.153137	0.419593	0.153137	-0.112817	0.0403206
3318	PF11_0332	hypothetical protein	2	162	-0.260891	-0.103148	-0.485493	0.382345	-0.283177	-0.382345	0.157743	-0.224602
3319	PF11_0333	hypothetical protein	1	987	0.167777	0.176818	-0.148406	0.325225	0.0653963	-0.325225	0.0090418	-0.316183
3320	PF11_0334	amino acid transporter putative	3	515	0.192258	-0.0658784	-0.111631	0.303889	0.00491632	-0.0457524	-0.258137	-0.303889
3321	PF11_0335	hypothetical protein	3	139	-0.27017	-0.948633	-1.0995	0.829333	-0.772769	-0.15087	-0.678463	-0.829333
3322	PF11_0336	hypothetical protein, conserved	3	324	-0.232654	-0.327831	-0.569891	0.337237	-0.376792	-0.24206	-0.0951767	-0.337237
3323	PF11_0337	50S ribosomal protein L2, putative	3	266	-0.0643645	0.0284461	0.153107	0.217471	0.0390627	0.124661	0.0928106	0.217471
3324	PF11_0338	Aquaglyceroporin	2	212	0.0919465	0.333	-0.121786	0.454786	0.101053	-0.454786	0.241053	-0.213733
3325	PF11_0339	hypothetical protein	3	79	0.236603	0.656824	0.247823	0.420221	0.380417	-0.409001	0.420221	0.0112199
3326	PF11_0340	hypothetical protein	2	25	-0.813635	-0.456868	-0.995963	0.539095	-0.755488	-0.539095	0.356767	-0.182328
3327	PF11_0341	hypothetical protein	5	483	0.405925	0.260622	0.0770249	0.3289	0.247857	-0.183597	-0.145304	-0.3289
3328	PF11_0342	hypothetical protein	4	1786	0.301711	0.532541	0.470692	0.230829	0.434981	-0.061849	0.230829	0.16898
3329	PF11_0343	hypothetical protein, conserved	5	217	0.102537	0.151821	0.203112	0.100575	0.15249	0.0512913	0.0492837	0.100575
3330	PF11_0344	apical membrane antigen 1, AMA1	5	452	0.512868	0.767343	0.587956	0.254475	0.622722	-0.179386	0.254475	0.0750886
3331	PF11_0345	hypothetical protein	4	148	-0.316036	-0.832674	-1.15337	0.837334	-0.76736	-0.320696	-0.516638	-0.837334
3332	PF11_0346	hypothetical protein	3	364	-0.0631742	-0.502413	-0.62832	0.565146	-0.397969	-0.125907	-0.439239	-0.565146
3333	PF11_0347	hypothetical protein	1	440	-0.181912	0.285547	0.0456204	0.467458	0.0497519	-0.239926	0.467458	0.227532
3334	PF11_0348	hypothetical protein	5	351	-0.00406141	0.0179568	-0.317248	0.335205	-0.101117	-0.335205	0.0220183	-0.313186
3335	PF11_0349	hypothetical protein	1	57	-1.16396	-0.937791	-1.23928	0.301488	-1.11368	-0.301488	0.226167	-0.0753212
3336	PF11_0350	hypothetical protein	4	502	0.339829	0.313958	0.145069	0.19476	0.266285	-0.168889	-0.0258707	-0.19476
3337	PF11_0351	heat shock protein hsp70 homologue	4	521	0.194179	0.51251	0.43552	0.318331	0.380736	-0.0769905	0.318331	0.241341
3338	PF11_0352	protein disulfide isomerase related protein	4	355	0.487941	0.0880278	0.290053	0.399913	0.288674	0.202026	-0.399913	-0.197888
3339	PF11_0353	hypothetical protein	3	724	0.138364	-0.1041	-0.423352	0.561716	-0.129696	-0.319252	-0.242464	-0.561716
3340	PF11_0354	hypothetical protein	4	1007	0.237935	0.478063	0.0533223	0.424741	0.25644	-0.424741	0.240129	-0.184612
3341	PF11_0355	hypothetical protein	1	75	-0.839035	-0.470898	-1.29493	0.824037	-0.868289	-0.824037	0.368137	-0.4559
3342	PF11_0356	hypothetical protein	5	572	0.0374201	-0.08732	-0.482286	0.519706	-0.177395	-0.394966	-0.12474	-0.519706
3343	PF11_0357	hypothetical protein	4	1280	0.333161	0.541425	0.256183	0.285243	0.376923	-0.285243	0.208265	-0.0769776
3344	PF11_0358	DNA-directed RNA polymerase, beta subunit, putative	5	1204	0.249848	0.136445	0.0320128	0.217835	0.139435	-0.104433	-0.113403	-0.217835
3345	PF11_0359	coatomer delta subunit, putative	5	244	-0.142909	-0.437243	-0.459443	0.316535	-0.346532	-0.0222005	-0.294334	-0.316535
3346	PF11_0360	hypothetical protein	5	270	0.354311	-0.111586	-0.179741	0.534052	0.0209948	-0.0681547	-0.465897	-0.534052
3347	PF11_0361	hypothetical protein	1	98	-1.32006	-1.09773	-1.83156	0.733838	-1.41645	-0.733838	0.222335	-0.511503
3348	PF11_0362	protein phosphatase, putative	4	577	0.155161	0.148286	0.11956	0.0356007	0.141002	-0.0287257	-0.00687498	-0.0356007
3349	PF11_0363	hypothetical protein	5	256	0.0446474	-0.510982	-0.566133	0.610781	-0.344156	-0.0551509	-0.55563	-0.610781
3350	PF11_0364	hypothetical protein	5	188	0.380375	-0.0532406	-0.257072	0.637447	0.0233542	-0.203831	-0.433616	-0.637447
3351	PF11_0365	hypothetical protein	4	208	0.118755	-0.626314	-0.671151	0.789906	-0.392903	-0.0448369	-0.745069	-0.789906
3352	PF11_0366	hypothetical protein	1	124	-0.861479	-0.794195	-1.05038	0.256187	-0.902018	-0.256187	0.0672839	-0.188903
3353	PF11_0367	hypothetical protein	5	33	-0.194264	-0.251673	-0.355649	0.161385	-0.267196	-0.103977	-0.0574082	-0.161385
3354	PF11_0368	hypothetical protein	5	464	0.27553	-0.230795	-0.319757	0.595288	-0.0916741	-0.0889623	-0.506325	-0.595288
3355	PF11_0369	hypothetical protein	2	66	-1.12492	-0.334824	-1.15823	0.823406	-0.872657	-0.823406	0.790093	-0.0333136
3356	PF11_0370	hypothetical protein	1	163	-1.79429	-1.04143	-1.54062	0.752853	-1.45878	-0.499184	0.752853	0.253669
3357	PF11_0371	hypothetical protein	1	1323	0.208492	0.488746	0.123694	0.365051	0.273644	-0.365051	0.280253	-0.0847979
3358	PF11_0372	hypothetical protein	5	282	0.44314	0.207045	-0.182007	0.625148	0.156059	-0.389052	-0.236096	-0.625148
3359	PF11_0373	hypothetical protein	4	525	0.0718627	0.125947	0.0541967	0.0717505	0.0840022	-0.0717505	0.0540844	-0.017666
3360	PF11_0374	hypothetical protein	2	560	-0.0724404	0.233161	-0.186732	0.419894	-0.00867044	-0.419894	0.305602	-0.114292
3361	PF11_0375	hypothetical protein	5	544	-0.240605	-0.0900689	-0.533552	0.443483	-0.288075	-0.443483	0.150536	-0.292947
3362	PF11_0377	casein kinase 1, PfCK1	2	283	-0.914827	-0.037722	-0.877021	0.877105	-0.609857	-0.839299	0.877105	0.0378063
3363	PF11_0378	hypothetical protein	4	538	0.320212	0.487533	0.140565	0.346969	0.316103	-0.346969	0.167321	-0.179647
3364	PF11_0379	hypothetical protein	3	215	-0.77845	-0.422584	-1.18069	0.758105	-0.793908	-0.758105	0.355866	-0.402239
3365	PF11_0380	hypothetical protein	2	272	-0.67198	-0.168094	-0.6756	0.507506	-0.505225	-0.507506	0.503886	-0.00362024
3366	PF11_0381	subtilisin-like protease 2	3	810	0.273835	0.543496	0.234994	0.308502	0.350775	-0.308502	0.26966	-0.0388414
3367	PF11_0382	ribosomal protein S9, putative	4	178	-0.195484	0.183552	-0.343501	0.527054	-0.118478	-0.527054	0.379037	-0.148017
3368	PF11_0383	hypothetical protein	5	314	-0.202725	0.111003	-0.363913	0.474915	-0.151878	-0.474915	0.313728	-0.161187
3369	PF11_0384	hypothetical protein, conserved	5	507	0.275025	0.0309789	-0.23748	0.512505	0.0228413	-0.268459	-0.244046	-0.512505
3370	PF11_0385	hypothetical protein	4	361	0.266139	0.439304	-0.0011506	0.440455	0.234764	-0.440455	0.173165	-0.26729
3371	PF11_0386	30S ribosomal protein S14, putative	3	136	-0.772075	-0.262531	-1.08075	0.818222	-0.705119	-0.818222	0.509544	-0.308678
3372	PF11_0387	hypothetical protein	5	409	0.897726	0.565852	0.499874	0.397852	0.654484	-0.0659783	-0.331874	-0.397852
3373	PF11_0388	hypothetical protein	3	102	-1.45003	-0.0350377	-1.24319	1.41499	-0.909417	-1.20815	1.41499	0.206838
3374	PF11_0389	hypothetical protein	5	233	0.230596	0.21058	-0.1729	0.403497	0.0894254	-0.38348	-0.0200165	-0.403497
3376	PF11_0390	reticulocyte binding protein, putative	3	272	-0.0915348	0.066516	-0.438275	0.504791	-0.154431	-0.504791	0.158051	-0.34674
3377	PF11_0391	hypothetical protein	1	48	-1.54137	-1.09451	-1.42712	0.446859	-1.35433	-0.332604	0.446859	0.114255
3378	PF11_0392	hypothetical protein	2	1026	0.207795	0.406231	-0.116632	0.522863	0.165798	-0.522863	0.198436	-0.324427
3379	PF11_0393	hypothetical protein, conserved	2	52	-0.370651	-0.082807	-0.740778	0.657971	-0.398078	-0.657971	0.287844	-0.370127
3380	PF11_0394	hypothetical protein	3	148	0.18448	-0.257956	-0.785933	0.970413	-0.286469	-0.527977	-0.442436	-0.970413
3382	PF11_0395	guanylyl cyclase	5	3121	0.302128	0.254612	0.154542	0.147586	0.237094	-0.10007	-0.0475164	-0.147586
3383	PF11_0396	Protein phosphatase 2C	3	504	0.366719	0.681375	0.514494	0.314656	0.520863	-0.16688	0.314656	0.147775
3384	PF11_0397	hypothetical protein, conserved	4	331	0.0546369	-0.500508	-0.566783	0.62142	-0.337551	-0.0662754	-0.555145	-0.62142
3385	PF11_0398	hypothetical protein	1	1224	0.343234	0.261685	0.0443844	0.298849	0.216434	-0.2173	-0.0815491	-0.298849
3386	PF11_0399	hypothetical protein	1	125	-1.3075	-0.536533	-1.28458	0.77097	-1.04287	-0.748048	0.77097	0.0229217
3387	PF11_0400	hypothetical protein	3	226	-0.0446218	-0.232388	-0.292748	0.248126	-0.189919	-0.0603605	-0.187766	-0.248126
3388	PF11_0401	hypothetical protein	5	1079	0.489694	0.423959	0.366541	0.123153	0.426731	-0.0574174	-0.0657358	-0.123153
3389	PF11_0402	hypothetical protein	4	833	0.341621	0.39226	0.0391196	0.353141	0.257667	-0.353141	0.0506393	-0.302501
3390	PF11_0403	hypothetical protein	2	235	-0.467417	-0.725212	-1.06747	0.600049	-0.753365	-0.342254	-0.257794	-0.600049
3391	PF11_0404	malaria antigen	5	2068	0.277458	0.333075	0.0861394	0.246936	0.232224	-0.246936	0.0556169	-0.191319
3392	PF11_0405	hypothetical protein, conserved	5	491	-0.417524	-0.496596	-0.522401	0.104877	-0.47884	-0.0258046	-0.0790726	-0.104877
3393	PF11_0406	hypothetical protein	5	268	0.169065	-0.15523	-0.493836	0.662901	-0.16	-0.338606	-0.324295	-0.662901
3394	PF11_0407	adrenodoxin reductase, putative	5	347	0.149769	-0.436066	-0.35507	0.585835	-0.213789	0.0809956	-0.585835	-0.504839
3395	PF11_0408	hypothetical protein	4	1286	0.456831	0.0473558	-0.0654153	0.522246	0.146257	-0.112771	-0.409475	-0.522246
3396	PF11_0409	hypothetical protein, conserved	1	126	-1.42487	-1.25571	-1.49856	0.242849	-1.39305	-0.242849	0.169153	-0.0736967
3397	PF11_0410	hypothetical protein	3	226	0.149579	0.223285	-0.131425	0.354709	0.0804799	-0.354709	0.0737055	-0.281004
3398	PF11_0411	hypothetical protein	3	105	0.135327	-0.306132	-0.198845	0.441459	-0.123217	0.107287	-0.441459	-0.334172
3399	PF11_0412	Vacuolar ATP synthase subunit F, putative	1	112	-1.54067	-0.992212	-1.68862	0.696411	-1.40717	-0.696411	0.548458	-0.147953
3400	PF11_0413	hypothetical protein	1	400	0.226651	0.60271	0.476216	0.37606	0.435192	-0.126494	0.37606	0.249565
3401	PF11_0414	hypothetical protein	4	161	-0.151604	-0.162166	-1.00455	0.852941	-0.439439	-0.84238	-0.0105618	-0.852941
3402	PF11_0415	hypothetical protein	3	145	0.185457	0.226404	-0.211201	0.437605	0.066887	-0.437605	0.0409468	-0.396658
3403	PF11_0416	myosin heavy chain subunit, putative	4	737	0.275742	0.150516	-0.0234976	0.29924	0.134254	-0.174014	-0.125226	-0.29924
3404	PF11_0417	hypothetical protein	4	1040	0.258967	0.118988	-0.207336	0.466303	0.056873	-0.326324	-0.139979	-0.466303
3405	PF11_0418	hypothetical protein	4	1634	0.114487	0.358311	0.0505485	0.307763	0.174449	-0.307763	0.243824	-0.0639389
3406	PF11_0419	hypothetical protein	5	350	0.140735	-0.0284859	-0.235118	0.375853	-0.0409564	-0.206632	-0.169221	-0.375853
3407	PF11_0420	hypothetical protein	2	1125	-0.0293371	-0.508098	-0.713512	0.684175	-0.416982	-0.205414	-0.478761	-0.684175
3408	PF11_0421	hypothetical protein	4	335	0.416954	0.384571	0.0326598	0.384294	0.278061	-0.351911	-0.0323833	-0.384294
3409	PF11_0422	hypothetical protein	5	1078	0.406187	0.500979	0.271843	0.229135	0.393003	-0.229135	0.0947919	-0.134343
3410	PF11_0423	hypothetical protein	1	99	-0.960334	-0.814788	-0.915668	0.145546	-0.89693	-0.10088	0.145546	0.0446662
3411	PF11_0424	hypothetical protein	5	759	0.302094	0.302201	0.029215	0.272986	0.21117	-0.272986	0.000107912	-0.272879
3412	PF11_0425	hypothetical protein	2	108	0.0223365	0.280644	-0.134044	0.414688	0.056312	-0.414688	0.258307	-0.156381
3413	PF11_0426	hypothetical protein	1	84	-1.52885	-0.502598	-1.39693	1.02625	-1.14279	-0.894329	1.02625	0.131921
3414	PF11_0427	dolichyl-phosphate b-D-mannosyltransferase, putative	4	209	-0.0113656	0.160136	-0.192753	0.352889	-0.0146611	-0.352889	0.171501	-0.181388
3415	PF11_0428	hypothetical protein, conserved	2	135	-0.291709	0.106363	-0.43717	0.543533	-0.207505	-0.543533	0.398072	-0.145461
3416	PF11_0429	hypothetical protein	2	318	-0.887873	-0.0947633	-0.935321	0.840558	-0.639319	-0.840558	0.79311	-0.0474477
3417	PF11_0431	membrane skeletal protein, putative	3	443	0.132304	0.473103	0.0710188	0.402084	0.225475	-0.402084	0.340799	-0.0612847
3418	PF11_0432	hypothetical protein	5	274	0.341611	0.119126	-0.246108	0.587718	0.071543	-0.365234	-0.222484	-0.587718
3419	PF11_0433	hypothetical protein	5	2048	0.452754	0.420564	0.327295	0.125459	0.400205	-0.0932687	-0.0321901	-0.125459
3420	PF11_0434	hypothetical protein	2	128	-0.481497	-0.181202	-0.8652	0.683998	-0.509299	-0.683998	0.300295	-0.383703
3421	PF11_0435	hypothetical protein	3	959	0.344856	0.527186	0.366048	0.182331	0.412696	-0.161139	0.182331	0.021192
3422	PF11_0436	coproporphyrinogen oxidase	4	326	0.232719	0.0220116	-0.449161	0.68188	-0.0648103	-0.471173	-0.210707	-0.68188
3423	PF11_0437	hypothetical protein	1	113	-1.60067	-0.848276	-1.36505	0.752394	-1.27133	-0.516773	0.752394	0.235621
3424	PF11_0438	Ribosomal protein, putative	1	130	-1.29714	-0.93441	-1.28236	0.362735	-1.1713	-0.347947	0.362735	0.0147881
3425	PF11_0439	hypothetical protein	4	400	0.520713	0.235317	-0.107945	0.628658	0.216028	-0.343261	-0.285397	-0.628658
3426	PF11_0440	hypothetical protein	2	139	-0.0267398	0.14823	-0.559151	0.707381	-0.145887	-0.707381	0.174969	-0.532412
3427	PF11_0441	hypothetical protein	4	398	0.00923872	-0.119134	-0.533534	0.542773	-0.214476	-0.414401	-0.128372	-0.542773
3428	PF11_0442	hypothetical protein	4	1359	0.641822	0.737275	0.844842	0.203019	0.741313	0.107566	0.0954528	0.203019
3429	PF11_0443	hypothetical protein, conserved	4	139	-0.299221	-0.378252	-0.567789	0.268568	-0.415087	-0.189537	-0.0790308	-0.268568
3430	PF11_0445	DNA-directed RNA polymerase I, putative	2	281	-0.597027	-0.34438	-0.570675	0.252647	-0.504027	-0.226295	0.252647	0.0263524
3431	PF11_0447	translation initiation factor eIF-1A, putative	1	131	-0.592716	-0.463804	-0.737053	0.273249	-0.597858	-0.273249	0.128913	-0.144337
3432	PF11_0448	hypothetical protein	5	497	0.205738	0.226523	-0.204407	0.43093	0.0759513	-0.43093	0.0207847	-0.410146
3433	PF11_0449	hypothetical protein	3	232	0.44664	0.410174	0.248865	0.197775	0.36856	-0.161309	-0.0364665	-0.197775
3434	PF11_0450	hypothetical protein	3	67	-0.161901	-0.668722	-0.795443	0.633542	-0.542022	-0.126721	-0.506821	-0.633542
3435	PF11_0451	hypothetical protein	3	171	-0.496835	-0.509806	-0.83249	0.335656	-0.613044	-0.322684	-0.0129713	-0.335656
3436	PF11_0452	hypothetical protein	5	595	0.610567	0.509858	0.355597	0.25497	0.492007	-0.154261	-0.100708	-0.25497
3437	PF11_0453	hypothetical protein, conserved	5	293	-0.197236	-0.103423	-0.630055	0.526631	-0.310238	-0.526631	0.0938129	-0.432818
3438	PF11_0454	Ribosomal protein, 40S subunit, putative	1	65	-2.12658	-1.31405	-1.68521	0.812535	-1.70861	-0.371161	0.812535	0.441374
3440	PF11_0455	hypothetical protein	4	239	-0.365153	0.127669	-0.471253	0.598922	-0.236246	-0.598922	0.492823	-0.106099
3441	PF11_0456	hypothetical protein	4	631	0.215268	0.268577	-0.00887933	0.277456	0.158322	-0.277456	0.0533087	-0.224147
3442	PF11_0457	hypothetical protein	5	146	0.433607	-0.0745883	-0.277919	0.711526	0.0270333	-0.203331	-0.508196	-0.711526
3443	PF11_0458	hypothetical protein	4	178	0.101925	0.179739	-0.00859054	0.188329	0.0910246	-0.188329	0.0778135	-0.110516
3444	PF11_0459	hypothetical protein	1	166	-1.67933	-1.31281	-1.70294	0.390123	-1.56503	-0.390123	0.366521	-0.0236019
3445	PF11_0460	hypothetical protein	2	221	-0.0486382	0.308882	-0.38628	0.695163	-0.042012	-0.695163	0.35752	-0.337642
3446	PF11_0461	PfRab6, GTPase	2	162	-0.696906	0.0101761	-0.660447	0.707082	-0.449059	-0.670623	0.707082	0.0364592
3447	PF11_0462	hypothetical protein	2	425	-0.303428	0.134685	-0.647984	0.782669	-0.272242	-0.782669	0.438114	-0.344556
3448	PF11_0463	coat protein, gamma subunit, putative	3	770	0.513144	0.504311	0.179178	0.333966	0.398877	-0.325134	-0.00883237	-0.333966
3449	PF11_0464	serine/threonine protein kinase	4	1779	0.296004	0.702418	0.623467	0.406414	0.540629	-0.0789513	0.406414	0.327462
3450	PF11_0465	dynamin-like protein	4	738	0.4737	0.685362	0.393583	0.291779	0.517548	-0.291779	0.211662	-0.0801167
3451	PF11_0466	transport protein, putative	4	376	0.107382	-0.0716991	-0.352249	0.459631	-0.105522	-0.28055	-0.179081	-0.459631
3452	PF11_0467	hypothetical protein	5	206	0.0470302	0.34859	-0.00410633	0.352696	0.130505	-0.352696	0.30156	-0.0511365
3453	PF11_0468	hypothetical protein	2	152	-0.0551293	-0.112702	-0.516981	0.461852	-0.228271	-0.404279	-0.0575729	-0.461852
3454	PF11_0469	hypothetical protein	4	650	0.314497	0.0633244	-0.144169	0.458666	0.0778843	-0.207493	-0.251173	-0.458666
3455	PF11_0470	hypothetical protein	2	53	-1.21461	-0.729339	-1.22659	0.497247	-1.05685	-0.497247	0.485273	-0.0119731
3456	PF11_0471	hypothetical protein	5	570	0.41498	0.419563	0.406755	0.0128083	0.413766	-0.0128083	0.00458384	-0.00822446
3457	PF11_0472	hypothetical protein	1	42	-1.50437	-0.90869	-1.128	0.595676	-1.18035	-0.219307	0.595676	0.376369
3458	PF11_0473	hypothetical protein	2	114	-0.53016	-0.397963	-0.664067	0.266104	-0.53073	-0.266104	0.132197	-0.133907
3459	PF11_0474	hypothetical protein, conserved	2	178	-0.225889	0.183987	-0.250433	0.43442	-0.0974447	-0.43442	0.409876	-0.0245441
3460	PF11_0475	hypothetical protein	1	26	0.319006	0.251063	0.270848	0.0679423	0.280306	0.0197846	-0.0679423	-0.0481577
3461	PF11_0476	leucine-rich repeat protein 10, LRR10	4	122	0.215518	-0.197287	-0.831213	1.04673	-0.270994	-0.633925	-0.412805	-1.04673
3462	PF11_0477	CCAAT-box DNA binding protein subunit B	5	528	0.300437	0.628455	0.253964	0.374491	0.394286	-0.374491	0.328019	-0.0464722
3463	PF11_0478	hypothetical protein	1	492	-0.349868	-0.284366	-0.664401	0.380035	-0.432878	-0.380035	0.0655013	-0.314534
3464	PF11_0479	hypothetical protein	4	2136	0.592074	0.471647	0.470525	0.121549	0.511415	-0.00112198	-0.120427	-0.121549
3465	PF11_0480	hypothetical protein	5	2003	0.683978	0.621296	0.36388	0.320097	0.556385	-0.257416	-0.0626813	-0.320097
3466	PF11_0481	hypothetical protein	4	1050	0.245801	0.343256	-0.0409599	0.384216	0.182699	-0.384216	0.0974554	-0.28676
3467	PF11_0482	hypothetical protein	5	644	0.486015	0.647295	0.242591	0.404704	0.458634	-0.404704	0.161281	-0.243423
3468	PF11_0483	farnesyltransferase beta subunit, putative	5	655	0.480436	-0.137678	-0.177466	0.657903	0.0550974	-0.0397878	-0.618115	-0.657903
3469	PF11_0484	hypothetical protein	4	443	0.18253	-0.195947	-0.285533	0.468063	-0.0996501	-0.0895867	-0.378476	-0.468063
3470	PF11_0485	mitochondrial ATP-synthase, delta subunit putative	1	101	-1.45866	-1.01012	-1.31335	0.448537	-1.26071	-0.303229	0.448537	0.145308
3471	PF11_0486	MAEBL, putative	1	1070	0.186142	0.317484	0.188019	0.131342	0.230548	-0.129465	0.131342	0.0018773
3472	PF11_0487	hypothetical protein	2	163	-0.375086	-0.211604	-0.631045	0.419441	-0.405912	-0.419441	0.163481	-0.25596
3473	PF11_0488	serine/threonine protein kinase	5	1086	0.235721	0.236952	-0.0581982	0.29515	0.138158	-0.29515	0.00123097	-0.293919
3474	PF11_0489	hypothetical protein	1	28	-1.30279	-1.55148	-1.37859	0.248692	-1.41095	0.172891	-0.248692	-0.0758011
3475	PF11_0490	hypothetical protein	4	55	-0.576021	-1.27206	-1.0261	0.696035	-0.958058	0.245959	-0.696035	-0.450075
3476	PF11_0491	hypothetical protein	2	15	-0.311605	-0.279049	-0.0643453	0.24726	-0.218333	0.214704	0.0325565	0.24726
3477	PF11_0492	hypothetical protein	2	22	-0.769897	-0.078045	-0.143494	0.691852	-0.330479	-0.0654492	0.691852	0.626403
3478	PF11_0493	hypothetical protein	3	89	-0.177952	0.363856	0.128369	0.541809	0.104758	-0.235487	0.541809	0.306322
3479	PF11_0494	hypothetical protein	3	29	-0.536163	0.00608049	-0.549541	0.555621	-0.359874	-0.555621	0.542243	-0.013378
3480	PF11_0495	hypothetical protein	3	17	0.284248	0.199906	-0.618717	0.902965	-0.044854	-0.818623	-0.0843418	-0.902965
3481	PF11_0496	hypothetical protein	3	20	-0.311328	0.156756	-0.600003	0.756759	-0.251525	-0.756759	0.468084	-0.288675
3482	PF11_0497	hypothetical protein	3	26	-0.181249	0.0234895	0.0135389	0.204738	-0.0480734	-0.00995066	0.204738	0.194787
3483	PF11_0498	hypothetical protein	3	18	-0.339069	0.334019	0.111831	0.673088	0.0355936	-0.222188	0.673088	0.4509
3484	PF11_0499	hypothetical protein	3	25	-0.23639	0.646206	0.31358	0.882596	0.241132	-0.332626	0.882596	0.54997
3485	PF11_0500	hypothetical protein	3	50	-0.365029	0.495535	-0.0766573	0.860564	0.0179498	-0.572193	0.860564	0.288371
3486	PF11_0501	hypothetical protein	3	53	-0.674442	-0.0121505	-0.0878191	0.662292	-0.258137	-0.0756686	0.662292	0.586623
3487	PF11_0502	hypothetical protein	2	82	-0.445639	0.0307998	-0.094617	0.476439	-0.169819	-0.125417	0.476439	0.351023
3488	PF11_0503	hypothetical protein	4	332	0.377289	0.194804	0.225521	0.182485	0.265871	0.0307171	-0.182485	-0.151768
3489	PF11_0504	hypothetical protein	5	211	0.726857	0.643411	0.846037	0.202627	0.738768	0.202627	-0.083446	0.119181
3490	PF11_0505	hypothetical protein	2	67	-0.805298	-0.831332	-1.25056	0.44526	-0.962396	-0.419226	-0.0260338	-0.44526
3491	PF11_0506	hypothetical protein	3	430	-0.10845	0.826485	0.480171	0.934936	0.399402	-0.346315	0.934936	0.588621
3492	PF11_0507	antigen 332, putative	3	3907	0.555184	0.874084	1.41573	0.860545	0.948333	0.541646	0.318899	0.860545
3493	PF11_0508	hypothetical protein	4	274	-0.185775	0.210404	0.0445749	0.39618	0.023068	-0.16583	0.39618	0.23035
3494	PF11_0509	ring-infected erythrocyte surface antigen, putative	1	672	0.217559	0.530031	0.514549	0.312472	0.420713	-0.0154822	0.312472	0.29699
3495	PF11_0510	protein kinase, FIKK family	5	249	-0.0554311	-0.2176	-0.51891	0.463479	-0.26398	-0.30131	-0.162169	-0.463479
3496	PF11_0511	hypothetical protein	4	147	-0.204785	0.280092	-0.28368	0.563771	-0.0694578	-0.563771	0.484877	-0.0788945
3497	PF11_0512	ring-infected erythrocyte surface antigen 2, RESA-2 - malaria parasite (Plasmodium falciparum)-related	2	677	-0.114324	0.135856	0.0289772	0.250179	0.0168363	-0.106878	0.250179	0.143301
3498	PF11_0513	hypothetical protein	5	366	0.15765	1.06107	0.812097	0.90342	0.676939	-0.248973	0.90342	0.654447
3499	PF11_0514	hypothetical protein	1	44	-0.725409	-0.256437	0.115853	0.841263	-0.288664	0.37229	0.468972	0.841263
3500	PF11_0515	rifin	3	224	-0.627479	0.299418	0.0759203	0.926897	-0.0840467	-0.223498	0.926897	0.703399
3501	PF11_0516	stevor, putative	2	225	-0.557788	0.463117	0.3855	1.02091	0.0969429	-0.0776175	1.02091	0.943288
3502	PF11_0517	rifin	2	239	-0.826293	0.830016	0.272382	1.65631	0.0920351	-0.557635	1.65631	1.09867
3503	PF11_0518	rifin, putative,truncated, pseudogene	2	257	-0.851062	0.260958	0.015309	1.11202	-0.191598	-0.245649	1.11202	0.866371
3504	PF11_0519	rifin	2	294	-0.642636	0.279429	0.165973	0.922065	-0.0657447	-0.113456	0.922065	0.808609
3505	PF11_0520	rifin	3	286	-0.441832	0.483007	0.200335	0.924839	0.0805033	-0.282672	0.924839	0.642167
3506	PF11_0521	erythrocyte membrane protein 1 (PfEMP1)	2	2402	-0.177334	0.978444	0.869756	1.15578	0.556955	-0.108688	1.15578	1.04709
3008	PF11_0522	pseudogene, erythrocyte membrane protein 1 (PfEMP1), truncated	3	54	0.0659269	-0.0451887	0.708084	0.753273	0.242941	0.753273	-0.111116	0.642157
3017	PF11_0523	erythrocyte membrane protein 1 (PfEMP1), truncated, pseudogene	3	73	0.207758	-0.00723865	0.712639	0.719878	0.304386	0.719878	-0.214997	0.504881
3069	PF11_0524	U6 snRNA associated Sm-like protein Ls; U6 snRNA associated Sm-like protein LsM4, putative	2	94	-0.466502	0.372733	-0.589441	0.962174	-0.227736	-0.962174	0.839235	-0.122939
3144	PF11_0525	hypothetical protein	1	46	-1.06995	-0.459585	-1.17556	0.715978	-0.901698	-0.715978	0.61036	-0.105618
3116	PF11_0526	hypothetical protein	4	111	0.485693	-0.187474	-0.267559	0.753251	0.0102199	-0.0800848	-0.673167	-0.753251
3118	PF11_0527	hypothetical protein	2	533	0.21808	-0.0592851	-0.428471	0.646551	-0.0898919	-0.369186	-0.277365	-0.646551
3122	PF11_0528	hypothetical protein	4	2673	0.027117	0.0614845	-0.278498	0.339983	-0.0632989	-0.339983	0.0343676	-0.305615
3009	PF11_0529	rifin	3	254	-0.775283	0.163994	-0.216188	0.939276	-0.275826	-0.380182	0.939276	0.559095
3381	PF11_0530	hypothetical protein	1	136	-0.767515	-0.579556	-1.0457	0.46614	-0.797589	-0.46614	0.187959	-0.278181
3145	PF11_0535	hypothetical protein, conserved	1	117	-0.989869	-0.92259	-1.31775	0.395156	-1.07673	-0.395156	0.0672795	-0.327876
3089	PF11_0540	hypothetical protein	2	1298	-0.303408	-0.100428	-0.483228	0.382799	-0.295688	-0.382799	0.20298	-0.17982
[truncated: 3,560 more rows]

## Sheet: Exons
Supplemental Table S2. Exon median log2 ratios of histone enrichment
The median log2 ratio of H4 ChIP divided by genomic DNA hybridization intensity for all probes in each exon of the coding regions of each gene was calculated for ring, trophozoite and schizont stages. Gene Index is the ordinal numbering of genes across all chromosomes. Exon Index is the ordinal numbering of all exons across all chromosomes.Gene is the PlasmoDB Gene ID number.
Exon Index	Gene Index	Gene ID	Number of Probes per exon	H4 Ring	H4 Troph	H4 Schizont
1	1	PFA0005w	2108	-0.407703	1.00702	0.595218
2	1	PFA0005w	330	0.164068	0.0738818	0.781064
3	2	PFA0010c	367	-0.316185	0.419664	0.151398
4	2	PFA0010c	0	NaN	NaN	NaN
5	3	PFA0015c	489	0.16098	0.230094	0.872034
6	3	PFA0015c	1256	-0.285695	0.59122	0.555839
7	4	PFA0020w	0	NaN	NaN	NaN
8	4	PFA0020w	422	-0.352802	0.204462	0.322147
9	5	PFA0025c	54	-0.889281	-0.416545	-0.957783
10	6	PFA0030c	452	-0.738935	0.135253	-0.080431
11	6	PFA0030c	12	-1.52425	-1.24235	-0.838198
12	7	PFA0035c	70	-0.486877	-0.459877	-0.110489
13	8	PFA0040w	10	-0.985654	-0.670451	-0.830286
14	8	PFA0040w	372	-0.73417	-0.100634	-0.03527
15	9	PFA0045c	434	-0.69507	0.407207	0.165652
16	9	PFA0045c	23	-1.11559	0.061146	-0.773761
17	10	PFA0050c	446	-0.632582	0.274184	0.368886
18	10	PFA0050c	18	-0.517091	-0.162422	-0.0355366
19	11	PFA0055c	340	-0.683213	-0.0509738	-0.508078
20	11	PFA0055c	12	-2.51908	-1.54968	-2.10859
21	12	PFA0060w	17	-1.18548	-0.647084	-1.13764
22	12	PFA0060w	147	-0.0614095	0.00486902	0.16836
23	13	PFA0065w	125	-0.899841	-0.346458	-0.283472
24	14	PFA0070c	254	-0.539371	-0.259029	0.0205503
25	15	PFA0075w	104	-0.146237	0.0990878	-0.0932624
26	16	PFA0080c	445	-0.636598	0.291288	0.00883455
27	16	PFA0080c	9	0.0742551	-0.34403	0.338247
28	17	PFA0085c	561	-0.0804009	-0.0545974	0.549065
29	18	PFA0090c	317	-0.114471	0.12462	0.275568
30	18	PFA0090c	16	-0.95397	-0.821052	-0.415769
31	19	PFA0095c	449	-0.579294	0.486865	0.292069
32	19	PFA0095c	17	-1.53451	-1.03915	-0.804492
33	20	PFA0100c	56	0.786934	-0.158205	1.04242
34	20	PFA0100c	75	-0.468704	-0.133231	0.453439
35	20	PFA0100c	38	-0.583487	-0.261954	0.114164
36	20	PFA0100c	26	-1.28998	-0.886046	-0.667711
37	21	PFA0105w	13	-2.60427	-0.883529	-1.38371
38	21	PFA0105w	233	-0.000232153	0.406934	0.410208
39	22	PFA0110w	57	-0.958619	-0.848988	-0.829425
40	22	PFA0110w	1014	0.224785	0.653033	0.482713
41	23	PFA0115w	17	-1.15908	-0.958945	-1.53211
42	23	PFA0115w	78	-0.916528	0.0686222	-0.928474
43	24	PFA0120c	212	-0.167394	-0.0226135	-0.439038
44	24	PFA0120c	189	-0.813355	0.0769476	-0.959269
45	25	PFA0125c	29	-1.76973	-1.28719	-2.06981
46	25	PFA0125c	25	-0.494733	-0.592296	-0.776407
47	25	PFA0125c	28	0.193479	0.165276	-0.524227
48	25	PFA0125c	2051	0.238303	0.543556	0.588985
49	26	PFA0130c	29	-0.217008	-0.308728	-0.485585
50	26	PFA0130c	744	-0.0702946	0.397553	0.0962142
51	26	PFA0130c	17	-2.02563	-1.30612	-1.94461
52	27	PFA0135w	28	-2.40242	-2.00057	-1.60387
53	27	PFA0135w	256	0.308029	0.549623	0.231751
54	28	PFA0140c	136	-0.102196	-0.94075	-0.771133
55	28	PFA0140c	291	0.0824836	-0.367285	-0.240513
56	29	PFA0145c	714	0.387006	0.202288	0.171838
57	30	PFA0150c	36	-1.02266	-1.03598	-1.50314
58	30	PFA0150c	43	-1.66372	-0.657447	-1.9538
59	30	PFA0150c	49	-0.20809	0.0775954	0.0404787
60	30	PFA0150c	81	-0.215157	-0.0191989	-0.60171
61	30	PFA0150c	26	-1.61142	-1.24381	-1.27838
62	31	PFA0155c	1762	0.457405	0.30226	0.227034
63	32	PFA0160c	163	-0.00763579	0.246473	-0.0669789
64	32	PFA0160c	287	0.413484	0.434659	0.0553025
65	33	PFA0165c	11	-2.457	-1.06943	-2.43482
66	33	PFA0165c	1049	0.30404	0.518699	0.317562
67	33	PFA0165c	7	-0.973861	-0.466564	-1.35838
68	34	PFA0170c	2011	0.235556	0.432069	0.221638
69	35	PFA0175w	559	0.368115	0.244139	-0.295399
70	35	PFA0175w	599	0.235793	0.307062	0.0634456
71	35	PFA0175w	42	-2.08306	-0.704178	-1.55193
72	35	PFA0175w	19	-2.37417	-1.60976	-1.78577
73	35	PFA0175w	16	-2.59429	-1.94499	-2.003
74	35	PFA0175w	58	-2.19993	-1.6524	-2.36473
75	35	PFA0175w	85	-1.19866	-1.09529	-1.26706
76	36	PFA0180w	107	-0.175622	0.313763	-0.475206
77	36	PFA0180w	729	0.457172	0.582586	0.197428
78	36	PFA0180w	71	-2.05194	-0.681883	-1.8531
79	36	PFA0180w	31	-1.59032	-0.799015	-1.38564
80	37	PFA0185w	193	-0.971794	-0.608185	-0.912881
81	37	PFA0185w	66	-1.55742	-0.255955	-1.49052
82	37	PFA0185w	26	-1.04933	0.0918924	-1.42683
83	37	PFA0185w	13	-1.13817	-0.75901	-1.05661
84	38	PFA0190c	20	-2.70254	-2.62189	-2.43917
85	38	PFA0190c	43	-2.12462	-1.71163	-2.10867
86	38	PFA0190c	25	-0.546974	-1.48767	-1.47459
87	38	PFA0190c	45	-0.738194	-0.902848	-1.25296
88	38	PFA0190c	32	-1.09864	-0.962242	-1.14127
89	38	PFA0190c	104	-1.26702	-0.916289	-1.13031
90	38	PFA0190c	83	-0.685473	-0.101933	-0.857691
91	38	PFA0190c	46	-0.724355	-0.525429	-0.904812
92	38	PFA0190c	36	-0.852384	-0.518389	-0.801375
93	38	PFA0190c	52	-0.621704	-0.431006	-0.54216
94	39	PFA0195w	442	-0.00974079	-0.322306	-0.606777
95	40	PFA0200w	21	-2.2035	-1.92225	-2.43251
96	40	PFA0200w	27	-1.47343	-0.995937	-0.977572
97	40	PFA0200w	140	-1.12935	-0.561202	-0.992413
98	41	PFA0205w	230	-0.390603	-1.03646	-0.768433
99	41	PFA0205w	485	0.330417	0.171346	-0.077892
100	42	PFA0210c	519	0.124241	0.239874	-0.159489
101	43	PFA0215w	1383	0.225293	0.662901	0.228121
102	44	PFA0220w	18	-0.0145083	0.368739	0.158572
103	44	PFA0220w	861	0.686526	0.567263	0.326416
104	44	PFA0220w	106	-0.636887	0.237733	-0.724948
105	45	PFA0225w	557	0.507773	0.500267	0.260897
106	46	PFA0230c	314	-0.0328315	0.0175698	-0.409987
107	47	PFA0235w	926	0.570566	0.0778375	-0.0596954
108	47	PFA0235w	44	-1.4286	-0.88363	-1.70417
109	48	PFA0240w	678	0.623621	0.227422	0.0462392
110	49	PFA0245w	623	0.247245	0.122671	-0.18291
111	50	PFA0250w	131	-0.880107	-0.723582	-1.25859
112	51	PFA0255c	646	0.280321	-0.0635252	-0.209052
113	52	PFA0260c	183	-0.740269	-0.49936	-0.592636
114	52	PFA0260c	7	-1.92156	-0.922111	-1.512
115	53	PFA0265c	84	-0.125714	-0.708781	-0.499799
116	53	PFA0265c	78	-0.454819	-0.130957	-0.551723
117	54	PFA0270c	454	0.0582728	0.157983	-0.234239
118	55	PFA0275c	403	-0.0573791	0.114326	-0.190122
119	55	PFA0275c	723	0.268362	0.0780932	-0.19109
120	55	PFA0275c	63	-1.00526	-0.227814	-1.13396
121	56	PFA0280w	2234	0.480302	0.801205	0.614483
122	57	PFA0285c	482	0.098478	0.403667	0.253923
123	57	PFA0285c	501	-0.117332	-0.34802	-0.48386
124	58	PFA0290w	23	-2.00971	-1.30251	-1.56626
125	58	PFA0290w	359	-0.180306	0.0831081	-0.392149
126	59	PFA0295c	1046	0.421847	0.239369	0.105856
127	59	PFA0295c	38	-1.43388	-0.914219	-1.03383
128	60	PFA0300c	485	-0.111337	0.0270352	-0.168185
129	61	PFA0305c	189	-0.629799	-0.860972	-1.14563
130	61	PFA0305c	37	-1.0913	-0.747362	-1.01319
131	62	PFA0310c	148	-1.24568	-0.471756	-0.765748
132	62	PFA0310c	120	-1.13884	-0.491634	-0.909692
133	62	PFA0310c	1301	0.201309	0.321656	0.224504
134	63	PFA0315w	17	-2.41024	-1.74256	-2.12344
135	63	PFA0315w	20	-1.1459	-0.680791	-1.59353
136	63	PFA0315w	22	-1.55308	-0.699713	-2.01664
137	63	PFA0315w	57	-1.10623	-0.257682	-1.07361
138	64	PFA0320w	860	0.343991	0.639325	0.178018
139	65	PFA0325w	177	-0.245805	0.308411	-0.149087
140	66	PFA0330w	1300	0.624469	0.92979	0.722697
141	67	PFA0335w	24	-1.58627	-0.836198	-1.03071
142	67	PFA0335w	27	-1.43141	-1.46665	-1.46998
143	67	PFA0335w	31	-1.33485	-0.439477	-1.7667
144	67	PFA0335w	17	-2.67584	-1.73785	-3.43998
145	67	PFA0335w	35	-2.09466	-0.83002	-2.29439
146	67	PFA0335w	21	-0.960592	-1.07622	-1.37422
147	67	PFA0335w	32	-0.913843	-0.678041	-1.4833
148	67	PFA0335w	18	-1.39405	-0.894542	-1.05988
149	67	PFA0335w	9	-0.884353	-0.485284	-0.383901
150	68	PFA0340w	408	-0.08568	0.192485	-0.591071
151	69	PFA0345w	36	-1.84073	-0.688945	-2.1746
152	69	PFA0345w	19	-2.02549	-0.923742	-2.66814
153	69	PFA0345w	35	-1.1496	-0.492039	-1.04517
154	69	PFA0345w	38	-0.798874	-0.341625	-0.95077
155	69	PFA0345w	19	-0.00908897	0.00150171	0.760789
156	69	PFA0345w	23	-0.672655	-0.304081	0.0187283
157	70	PFA0350c	523	0.0783096	-0.211194	-0.623097
158	71	PFA0350w	13	-1.16356	-0.41079	-1.1622
159	71	PFA0350w	48	-1.4624	-0.896234	-1.4016
160	71	PFA0350w	39	-2.50706	-1.75325	-2.59161
161	71	PFA0350w	30	-3.87723	-2.92272	-3.71906
162	71	PFA0350w	24	-3.10383	-2.93428	-3.08955
163	71	PFA0350w	100	-1.13258	-1.12698	-1.46263
164	71	PFA0350w	18	-0.399918	-0.0048326	-0.73082
165	71	PFA0350w	31	-1.69682	-1.25702	-1.6447
166	71	PFA0350w	55	-2.36615	-1.72587	-2.25937
167	71	PFA0350w	27	-1.83469	-1.52838	-0.814267
168	72	PFA0360c	243	-0.459721	-0.370312	-0.415645
169	72	PFA0360c	232	0.0632459	0.267914	-0.217592
170	73	PFA0365c	35	-0.33458	-0.0462109	-0.891377
171	73	PFA0365c	105	0.170584	0.522996	-0.0432478
172	74	PFA0370w	168	-0.942938	-0.365278	-0.964215
173	75	PFA0375c	23	-2.05385	-0.781913	-1.95868
174	75	PFA0375c	46	-1.12954	-0.562887	-0.700076
175	75	PFA0375c	30	-1.56214	-0.0290631	-1.05507
176	75	PFA0375c	1695	0.348859	0.318672	0.398263
177	76	PFA0380w	616	-0.0347287	0.229297	-0.433034
178	76	PFA0380w	310	0.0345536	-0.0789921	-0.604944
179	77	PFA0385w	317	0.336017	-0.148475	-0.385357
180	77	PFA0385w	18	-1.02195	-0.739699	-0.93462
181	78	PFA0390w	287	0.562062	0.706483	0.0365934
182	78	PFA0390w	394	0.605983	0.236656	-0.15052
183	79	PFA0395c	256	-0.0438965	0.0597039	-0.614108
184	80	PFA0400c	17	-1.21509	-1.05298	-0.716825
185	80	PFA0400c	42	-0.745825	-0.191597	-0.73158
186	80	PFA0400c	223	0.321564	0.564158	0.301205
187	81	PFA0405w	472	0.261765	-0.311137	-0.383181
188	82	PFA0410w	1807	0.33012	0.774725	0.418568
189	83	PFA0415c	0	NaN	NaN	NaN
190	83	PFA0415c	55	-0.970493	-0.371537	-0.964099
191	83	PFA0415c	0	NaN	NaN	NaN
192	83	PFA0415c	52	-1.56513	-0.442577	-1.20702
193	83	PFA0415c	12	-0.430924	-0.249279	-0.492908
194	83	PFA0415c	21	-0.381932	-0.38457	-1.00983
195	83	PFA0415c	26	-1.1429	-0.484542	-1.79707
196	83	PFA0415c	57	-1.41721	-0.94204	-1.77173
197	83	PFA0415c	80	-1.68752	-0.953745	-1.38644
198	83	PFA0415c	1	-2.75913	-1.6851	-2.6534
199	84	PFA0420w	223	-0.104057	1.31688	0.46936
200	85	PFA0425c	35	-1.47104	0.127451	-1.46987
201	85	PFA0425c	31	-0.748456	0.334955	-1.15964
202	85	PFA0425c	53	-0.727441	0.240991	-0.790744
203	85	PFA0425c	67	-0.0740475	0.645923	-0.00688863
204	85	PFA0425c	82	-1.11453	0.0984017	-1.0019
205	85	PFA0425c	107	-1.013	-0.478244	-1.21292
206	86	PFA0430c	18	-3.01539	-2.27092	-2.63367
207	86	PFA0430c	36	-2.14126	-1.58349	-1.72266
208	86	PFA0430c	63	-0.217196	0.203966	-0.18982
209	86	PFA0430c	1242	0.518785	0.675778	0.596549
210	87	PFA0435w	0	NaN	NaN	NaN
211	87	PFA0435w	27	-1.89535	-1.44012	-1.82544
212	87	PFA0435w	27	-1.86705	-1.61288	-1.56326
213	87	PFA0435w	25	-2.54973	-1.8079	-2.24574
214	87	PFA0435w	21	-1.19805	-0.477079	-1.67508
215	87	PFA0435w	66	-0.192237	-0.294478	-0.941004
216	87	PFA0435w	77	-2.10536	-1.80424	-1.69712
217	87	PFA0435w	28	-3.25293	-2.2199	-2.80637
218	87	PFA0435w	10	-1.07874	-1.46677	-0.784642
219	87	PFA0435w	18	-2.26909	-1.44721	-2.234
220	87	PFA0435w	21	-0.772745	-0.549021	-0.337677
221	88	PFA0440w	282	-0.128311	0.0570894	-0.148405
222	89	PFA0445w	95	-1.16567	0.062685	-0.735692
223	89	PFA0445w	995	0.532832	0.0106438	0.0446665
224	90	PFA0450c	295	-0.513683	-0.0578948	-0.575602
225	91	PFA0455c	244	-0.0661293	-0.429627	-1.00404
226	91	PFA0455c	52	-0.555368	-0.480847	-0.61005
227	92	PFA0460c	161	-1.19208	-0.6088	-1.13889
228	92	PFA0460c	54	-2.37299	-1.09484	-2.16447
229	93	PFA0465c	130	-0.5419	-0.338633	-0.547501
230	93	PFA0465c	60	-1.3793	-1.19061	-1.58906
231	94	PFA0470c	102	-0.571947	-0.560705	-1.10669
232	94	PFA0470c	22	-0.459817	-0.580516	-0.516973
233	94	PFA0470c	44	-0.308317	-0.133904	-0.822688
234	95	PFA0475c	181	-0.958115	-0.297942	-1.07139
235	95	PFA0475c	62	-1.70016	-1.00081	-1.26171
236	96	PFA0480w	476	0.196981	0.304599	-0.229554
237	97	PFA0485w	113	-0.223876	-0.493034	-0.875624
238	97	PFA0485w	27	-2.08217	-0.757931	-1.90096
239	97	PFA0485w	42	-1.51848	-0.314648	-1.61065
240	97	PFA0485w	68	-1.25015	-0.132354	-1.21805
241	97	PFA0485w	49	-1.55787	-0.511403	-1.5312
242	97	PFA0485w	50	-1.57052	-0.856462	-1.42058
243	97	PFA0485w	49	-0.633298	0.0656143	-0.744955
244	97	PFA0485w	20	-0.292977	-0.0267719	-0.960092
245	97	PFA0485w	41	-1.1379	-1.08238	-1.715
246	97	PFA0485w	26	-1.01664	-0.752601	-1.65782
247	97	PFA0485w	23	-1.85615	-1.26912	-1.65519
248	97	PFA0485w	4	-0.33126	-0.656986	-0.209647
249	97	PFA0485w	13	-2.12179	-1.63204	-1.79722
250	97	PFA0485w	23	-2.45688	-2.04482	-2.24294
251	97	PFA0485w	14	-1.57021	-0.923467	-1.28123
252	97	PFA0485w	57	-1.47583	-0.245267	-1.25348
253	97	PFA0485w	29	-1.37408	-0.480381	-1.68813
254	97	PFA0485w	9	-0.897884	-0.0129314	-1.10362
255	97	PFA0485w	65	-1.46022	-0.200753	-1.18153
256	97	PFA0485w	16	-1.39771	-0.849393	-0.602836
257	98	PFA0490w	234	-0.426333	-0.0422014	-0.310717
258	99	PFA0495c	1045	0.79282	0.379848	0.477079
259	100	PFA0500w	132	0.404157	0.278156	-0.125214
260	101	PFA0505c	246	0.486454	0.50243	0.502898
261	101	PFA0505c	74	-1.25737	-0.904929	-1.33841
262	102	PFA0510w	1497	0.39544	0.642015	0.380816
263	102	PFA0510w	25	-2.23446	-0.976305	-2.42847
264	103	PFA0515w	1142	0.390973	0.642659	0.299468
265	103	PFA0515w	48	-0.28987	-0.162601	-0.932
266	103	PFA0515w	145	0.128102	0.414705	-0.0492103
267	103	PFA0515w	16	-1.65527	-0.884518	-1.0347
268	103	PFA0515w	12	-2.65202	-1.49629	-2.92372
269	103	PFA0515w	16	-2.0922	-1.92231	-2.40715
270	103	PFA0515w	8	-1.47398	-1.13916	-0.991298
271	104	PFA0520c	590	-0.143534	-0.151108	-0.355856
272	105	PFA0525w	28	-1.77333	-1.63165	-1.6947
273	105	PFA0525w	149	-0.173159	0.409406	0.0501185
274	105	PFA0525w	185	-0.736403	-0.350001	-0.82516
275	106	PFA0530c	206	-0.398794	-0.0158754	-0.597147
276	107	PFA0535c	37	0.834383	-0.399349	-0.478866
277	107	PFA0535c	63	-0.0658866	0.170306	-0.313661
278	107	PFA0535c	68	-0.474103	0.341188	-0.233823
279	107	PFA0535c	15	-0.049715	-0.0837315	-0.282313
280	107	PFA0535c	28	-0.211389	0.449721	-0.199757
281	107	PFA0535c	1907	0.241925	0.579932	0.431812
282	108	PFA0540c	33	-1.98212	-1.00761	-1.95763
283	108	PFA0540c	44	-0.155347	-0.375236	-1.01224
284	108	PFA0540c	45	-1.09402	-1.2289	-1.72762
285	109	PFA0545c	1171	0.213673	0.362755	0.140781
286	110	PFA0550w	21	-1.31413	-0.810675	-1.22605
287	110	PFA0550w	493	-0.324986	0.358394	-0.622711
288	111	PFA0555c	59	-2.14359	-1.05265	-1.92062
289	111	PFA0555c	162	-1.10988	-0.0950018	-0.96647
290	111	PFA0555c	41	-1.18835	-0.175787	-1.02261
291	111	PFA0555c	37	-0.675659	0.254351	-0.88275
292	111	PFA0555c	94	-0.38415	-0.533791	-1.07431
293	112	PFA0560c	167	-0.749676	-0.403375	-1.14547
294	113	PFA0565c	73	-1.65405	-0.97948	-1.6146
295	114	PFA0570w	60	-1.18208	-0.363476	-0.585381
296	114	PFA0570w	58	-0.985341	-0.151497	-1.08571
297	114	PFA0570w	21	-1.74099	-0.554973	-1.66386
298	114	PFA0570w	22	-1.89668	-0.604751	-2.2951
299	114	PFA0570w	11	0.934766	0.534095	1.68549
300	114	PFA0570w	40	-1.97849	-0.431282	-1.99087
301	114	PFA0570w	102	-1.33166	-0.815402	-1.31382
302	114	PFA0570w	48	-2.25655	-1.13697	-1.74463
303	115	PFA0575c	20	-1.99309	-0.311326	-2.0147
304	115	PFA0575c	49	-1.81028	-1.08101	-1.97519
305	115	PFA0575c	19	-0.914439	-0.450607	-1.36547
306	116	PFA0580c	27	-2.08293	-0.641591	-1.66469
307	116	PFA0580c	322	-0.477513	0.304924	-0.58822
308	116	PFA0580c	41	-1.9133	-0.126985	-1.83332
309	116	PFA0580c	83	-1.28863	-0.537198	-1.16443
310	117	PFA0585w	142	-1.11331	-0.123886	-0.668043
311	118	PFA0590w	1529	-0.364144	-0.110629	-0.322144
312	119	MAL1_18s	894	-0.356524	0.0359579	-0.145293
313	120	MAL1_ITS1	49	-1.41373	-1.36533	-1.33962
314	121	MAL1_5.8s	58	-0.565604	-0.5958	-0.770877
315	122	MAL1_ITS2	327	-1.00185	-0.280257	-0.735904
316	123	MAL1_28s	1629	-0.600647	0.0229192	-0.350175
317	124	PFA0610c	207	-0.882604	0.104992	-0.81727
318	124	PFA0610c	16	-1.4873	-1.16181	-0.255833
319	125	PFA0615w	21	-0.998548	-0.707012	-1.51908
320	125	PFA0615w	127	-0.788741	-0.698336	-1.06097
321	126	PFA0620c	943	0.33709	0.750057	0.770726
322	126	PFA0620c	16	-0.991274	-0.536117	-1.12392
323	127	PFA0625w	289	-0.531875	0.386707	-0.323266
324	127	PFA0625w	743	-0.14362	0.507043	0.138041
325	128	PFA0630c	706	0.492415	0.727141	0.720532
326	128	PFA0630c	40	-0.745777	0.262436	-0.94154
327	129	PFA0635c	743	0.495674	0.468609	0.545614
328	129	PFA0635c	17	-1.07379	-0.581757	-1.3078
329	130	PFA0640c	436	0.481122	0.769235	0.608771
330	130	PFA0640c	61	-0.769528	-0.560218	-1.10857
331	131	PFA0645c	38	-1.30771	-1.0774	-1.49726
332	132	PFA0650w	1027	0.0328496	0.737404	0.64302
333	132	PFA0650w	43	-0.256203	1.16401	0.339341
334	133	PFA0655w	284	-0.379386	0.557611	-0.0226398
335	133	PFA0655w	129	-0.291816	0.322595	-0.251736
336	133	PFA0655w	113	0.0577341	0.580618	0.118198
337	134	PFA0660w	38	-1.19437	-1.05328	-1.59005
338	134	PFA0660w	25	-0.296853	0.049797	-0.483255
339	134	PFA0660w	151	-0.179079	0.203972	-0.372033
340	134	PFA0660w	178	-0.60514	0.190507	-0.220616
341	135	PFA0665w	767	-0.372635	0.540991	0.245298
342	135	PFA0665w	456	-0.353363	0.583054	0.393442
343	135	PFA0665w	775	0.473124	0.643603	1.01473
344	135	PFA0665w	269	-0.182791	0.515876	-0.113614
345	136	PFA0670c	264	-0.516916	-0.610314	-0.589998
346	136	PFA0670c	27	-1.56975	-1.1183	-1.63131
347	137	PFA0675w	29	-2.02067	-1.36248	-1.81358
348	137	PFA0675w	986	-0.0237029	0.384379	0.745227
349	138	PFA0680c	223	-0.954406	-0.455545	-0.489811
350	139	PFA0685c	447	0.781775	0.221237	1.32928
351	139	PFA0685c	14	-1.68117	-0.890606	-1.03345
352	140	PFA0690w	259	-1.02083	-0.105708	-0.604077
353	141	PFA0695c	364	-0.14735	0.0856446	0.0210053
354	142	PFA0700c	89	-1.44186	-0.560835	-1.35523
355	142	PFA0700c	6	0.279591	-0.448406	-0.440507
356	143	PFA0705c	372	0.157773	0.233216	0.268764
357	144	PFA0710c	412	-0.997469	0.290526	-0.131211
358	144	PFA0710c	22	-1.66849	-1.04484	-1.42874
359	145	PFA0715c	225	-1.27831	-0.868033	-0.998057
360	145	PFA0715c	9	-1.43077	-1.50923	-1.32665
361	146	PFA0720w	4	-1.23985	-1.3158	-0.967772
362	146	PFA0720w	13	-0.71309	-1.47922	-1.02411
363	146	PFA0720w	2	-1.75093	-1.69644	-1.51746
364	146	PFA0720w	112	-0.819488	-0.0544337	-0.477766
365	147	PFA0725w	302	0.141898	0.454639	0.352643
366	147	PFA0725w	114	-0.522551	-0.0139867	-0.592281
367	147	PFA0725w	971	-0.122267	0.285416	0.25861
368	148	PFA0730c	84	-1.33896	-0.70825	-1.92768
369	149	PFA0735w	27	-1.6159	-0.526358	-1.52925
370	149	PFA0735w	160	-0.914513	0.152218	-0.67705
371	150	PFA0740w	0	NaN	NaN	NaN
372	150	PFA0740w	420	-0.797573	0.332065	-0.0794628
373	151	PFA0745w	20	-0.968179	-0.0786882	-0.373847
374	151	PFA0745w	394	-0.881926	0.0765507	0.057481
375	152	PFA0750w	14	-1.25496	-0.729699	0.203191
376	152	PFA0750w	318	-0.241009	0.264002	0.572538
377	153	PFA0755w	174	0.0352252	0.01216	0.426977
378	154	PFA0760w	0	NaN	NaN	NaN
379	154	PFA0760w	425	-0.234788	0.420487	0.277259
380	155	PFA0765c	306	0.384643	0.21537	0.824931
381	155	PFA0765c	2556	-0.4128	0.889947	0.577212
382	156	PFB0010w	1493	-0.363079	0.98557	0.606447
383	156	PFB0010w	329	0.44771	0.329941	1.14034
384	157	PFB0015c	413	-0.43466	0.848328	0.377394
385	157	PFB0015c	16	-0.369369	-0.327548	0.343001
386	158	PFB0020c	539	-0.00281448	0.30143	0.767297
387	159	PFB0025c	373	-0.466174	0.304851	0.475609
388	159	PFB0025c	14	-0.751802	-0.296648	0.544088
389	160	PFB0030c	444	-0.681986	0.0759097	0.042149
390	160	PFB0030c	10	-0.939377	-1.29148	-0.897557
391	161	PFB0035c	466	-1.03374	0.139959	-0.264027
392	161	PFB0035c	19	-0.699049	-1.0513	-0.386923
393	162	PFB0040c	420	-0.50389	0.0963557	0.225593
394	162	PFB0040c	9	0.0528267	-0.173543	0.524537
395	163	PFB0045c	140	-0.148494	0.184088	0.767048
396	163	PFB0045c	63	-0.115859	0.0595957	0.341518
397	163	PFB0045c	266	0.0379694	0.0576911	0.733172
398	164	PFB0050c	232	-0.0806063	0.835852	0.818733
399	165	PFB0055c	384	-0.495081	0.431028	0.30879
400	165	PFB0055c	14	-2.09463	-1.00309	-1.21202
401	166	PFB0056c	78	-0.674887	-0.704642	-0.203769
402	167	PFB0060w	17	-1.15284	-1.11594	-1.34841
403	167	PFB0060w	401	-1.0464	0.00179397	-0.0825929
404	168	PFB0065w	11	-0.724424	-0.257315	-0.327152
405	168	PFB0065w	310	-0.440074	0.173847	0.235903
406	169	PFB0070w	20	-2.22921	-0.837348	-1.44773
407	169	PFB0070w	120	-0.780882	0.559465	-0.176189
408	170	PFB0075c	264	-0.367731	0.215147	-0.300594
409	170	PFB0075c	45	-0.670631	-0.909268	-0.903879
410	171	PFB0080c	535	0.294705	0.6398	0.250781
411	171	PFB0080c	69	-0.896096	-0.529507	-0.945082
412	172	PFB0085c	1117	0.0872576	0.292496	0.168103
413	172	PFB0085c	27	-1.78673	-1.56546	-1.52422
414	173	PFB0090c	256	-0.372811	0.390477	-0.180364
415	173	PFB0090c	191	-0.538534	-0.221737	-0.493255
416	173	PFB0090c	64	-0.16059	-0.0138121	-0.43502
417	173	PFB0090c	16	-0.475957	-0.748089	-0.545454
418	174	PFB0095c	2450	0.443631	0.566047	0.87562
419	174	PFB0095c	35	-1.11519	-1.06216	-1.46002
420	175	PFB0100c	920	0.465707	1.25053	0.859664
421	175	PFB0100c	42	-1.80317	-1.00424	-1.41007
422	176	PFB0105c	305	-0.222495	0.172302	-0.219319
423	176	PFB0105c	54	-1.0431	-0.322871	-1.11206
424	177	PFB0106c	273	-0.199039	-0.614582	-0.668464
425	177	PFB0106c	69	-0.920445	-0.545882	-1.06239
426	178	PFB0110w	34	-0.673143	-0.603365	-0.729238
427	178	PFB0110w	136	0.0565591	0.00421496	-0.339633
428	179	PFB0115w	907	0.630516	0.803639	0.749871
429	180	PFB0120w	132	-0.655924	-0.243342	-0.594399
430	181	PFB0125c	54	-0.467804	-0.173865	-0.710303
431	181	PFB0125c	33	0.106967	0.665886	-0.269895
432	181	PFB0125c	1591	0.358213	0.486129	0.257913
433	182	PFB0130w	393	0.26948	0.0287786	-0.300882
434	183	PFB0140w	73	-0.94111	-0.509254	-0.874109
435	183	PFB0140w	6	-1.13357	-1.29214	-1.34327
436	183	PFB0140w	20	-1.3401	-1.00588	-1.09021
437	183	PFB0140w	84	-1.05548	-0.420185	-1.18299
438	183	PFB0140w	9	-0.10419	-0.265217	0.199138
439	184	PFB0145c	2399	0.199749	0.281038	0.094331
440	185	PFB0150c	2862	0.289825	0.349988	0.212142
441	185	PFB0150c	589	0.860565	0.472947	0.421933
442	186	PFB0160w	187	-0.331925	-0.571683	-0.836528
443	187	PFB0161c	87	-2.05742	-0.89273	-1.86827
444	187	PFB0161c	37	-1.66896	-0.980518	-2.05793
445	187	PFB0161c	0	NaN	NaN	NaN
446	188	1400.pre-tRNA-Gln-1	33	-1.61264	-1.0811	-0.620878
447	189	PFB0170w	388	0.290546	-0.0464569	-0.241452
448	190	PFB0175c	16	-1.64106	-1.64372	-1.46879
449	190	PFB0175c	610	0.521585	0.76587	0.687125
450	191	PFB0177c	71	-1.88112	-0.944975	-1.59535
451	191	PFB0177c	45	-1.05871	-1.42997	-1.32291
452	191	PFB0177c	148	-0.62334	-0.748519	-0.862236
453	191	PFB0177c	32	-0.989263	-1.12945	-0.957141
454	191	PFB0177c	46	-1.67773	-0.854794	-1.31991
455	191	PFB0177c	33	-1.8253	-0.859305	-1.24493
456	191	PFB0177c	44	-2.11948	-1.13233	-2.18442
457	191	PFB0177c	37	-1.37563	-0.175917	-1.562
458	191	PFB0177c	18	-1.81316	-0.692716	-1.37974
459	191	PFB0177c	20	-2.57657	-1.31917	-2.22481
460	191	PFB0177c	133	-0.824718	-0.847976	-1.39147
461	192	PFB0180w	494	0.975635	0.583619	0.865968
462	193	PFB0185w	460	0.352223	0.44324	-0.0629585
463	193	PFB0185w	99	-1.09526	0.013487	-1.08312
464	194	PFB0190c	2499	0.379873	0.499096	0.345768
465	195	PFB0194w	99	-0.5091	-0.0954201	-0.779226
466	195	PFB0194w	35	-1.14251	-0.30586	-0.967179
467	195	PFB0194w	15	-2.46848	-1.4135	-2.53307
468	195	PFB0194w	44	-1.44915	-0.635644	-1.33479
469	195	PFB0194w	9	-2.34885	-1.80064	-2.4466
470	196	PFB0195c	844	-0.190348	0.217828	-0.393548
471	197	PFB0200c	459	0.0526567	-0.904676	-0.671607
472	198	PFB0205c	1194	0.338501	0.18748	-0.0928154
473	199	PFB0210c	615	0.35065	0.456378	0.202259
474	200	PFB0215c	436	-0.0457617	-0.0925068	-0.5437
475	201	PFB0220w	25	-0.560128	-0.15806	-1.13846
476	201	PFB0220w	316	-0.0246141	-0.555158	-0.429411
477	202	PFB0225c	631	-0.0282516	0.0799536	-0.366762
478	203	PFB0230c	533	0.294745	0.262127	0.421063
479	203	PFB0230c	230	-0.643146	-0.347537	-0.811875
480	203	PFB0230c	26	-1.9734	-1.18515	-1.93886
481	203	PFB0230c	77	-1.22051	-0.941949	-1.10988
482	203	PFB0230c	76	-1.63392	-1.18674	-1.74504
483	203	PFB0230c	70	-0.346244	0.0963948	-0.36615
484	204	PFB0235w	209	0.248938	0.330903	-0.300305
485	204	PFB0235w	17	-1.65276	-0.685332	-0.887018
486	204	PFB0235w	30	-2.50816	-1.34006	-2.0531
487	204	PFB0235w	60	-1.78656	-1.07359	-1.7074
488	204	PFB0235w	49	-0.656114	-0.133451	-0.898989
489	204	PFB0235w	21	-0.495911	-0.11552	-1.04014
490	205	PFB0240w	349	0.572965	-0.28668	-0.213336
491	206	PFB0245c	108	-1.26629	-1.75972	-1.48871
492	206	PFB0245c	35	-2.10345	-2.01065	-2.50803
493	206	PFB0245c	20	-2.46286	-1.8369	-1.73221
494	207	PFB0250w	507	0.368728	0.11277	-0.0858953
495	208	PFB0255w	31	-0.75008	-0.456701	-1.35367
496	208	PFB0255w	32	-1.24648	-0.974827	-1.2545
497	208	PFB0255w	9	-1.60831	-2.07479	-1.56794
498	208	PFB0255w	9	-1.70748	-1.02972	-1.8782
499	208	PFB0255w	15	-1.10664	0.062681	-1.14053
500	208	PFB0255w	27	-1.50279	-0.235821	-1.67464
501	208	PFB0255w	31	-1.55915	-0.624195	-1.54355
502	209	PFB0257c	86	-0.694251	-0.790368	-0.886978
503	209	PFB0257c	48	-1.77089	-0.837308	-1.58649
504	210	PFB0260w	10	-1.3443	-1.47418	-1.14491
505	210	PFB0260w	888	0.340666	0.202675	0.301486
506	210	PFB0260w	57	-1.80469	-0.774928	-1.47803
507	210	PFB0260w	39	-1.43527	-0.454306	-1.16901
508	211	PFB0265c	1845	0.0755367	0.437111	0.0658197
509	212	PFB0270w	109	-0.91195	-0.280894	-1.234
510	212	PFB0270w	19	-1.35322	-0.577637	-1.23114
511	212	PFB0270w	24	-1.51784	-1.14502	-1.34963
512	212	PFB0270w	75	-1.32673	-0.635606	-1.29888
513	213	PFB0275w	657	0.330686	0.637873	0.374493
514	214	PFB0279w	34	-1.9799	-0.54058	-1.9438
515	214	PFB0279w	128	-0.642407	-0.00951114	-0.791251
516	214	PFB0279w	37	-1.72569	-0.736258	-1.76293
517	214	PFB0279w	235	0.832993	0.149322	0.256216
518	215	PFB0280w	1578	0.287204	0.483443	0.0657593
519	216	PFB0285c	1655	0.681601	0.454474	0.65766
520	217	PFB0290c	44	-2.54628	-1.77312	-2.39792
521	217	PFB0290c	61	-1.44733	-0.720338	-1.23794
522	218	PFB0295w	490	0.394876	-0.000396456	0.15059
523	219	PFB0300c	368	-0.120705	1.23527	0.536246
524	220	PFB0305c	108	-1.11678	-0.569032	-1.02534
525	220	PFB0305c	208	0.0516799	0.475147	-0.0410391
526	221	PFB0310c	137	0.206083	0.471957	0.774417
527	221	PFB0310c	207	-0.294961	0.0572184	-0.17655
528	222	PFB0315w	1206	0.416194	0.465095	0.178394
529	223	PFB0320c	159	-0.474698	-0.641921	-0.971388
530	224	PFB0325c	74	-0.409354	-0.629361	-0.909409
531	224	PFB0325c	487	0.0440133	0.360885	0.317635
532	224	PFB0325c	233	-0.420499	0.212325	-0.14332
533	224	PFB0325c	25	-0.577029	0.269134	-0.55256
534	224	PFB0325c	80	-0.905742	0.225227	-1.09331
535	225	PFB0330c	882	-0.0253975	0.255866	0.143584
536	225	PFB0330c	60	-0.372331	-0.4288	-0.826665
537	225	PFB0330c	260	-0.0116445	-0.0416034	-0.100623
538	225	PFB0330c	12	-2.13093	-1.36231	-1.61311
539	226	PFB0335c	912	0.0422739	0.235571	0.0783121
540	226	PFB0335c	60	-2.20323	-1.1958	-1.97503
541	226	PFB0335c	178	-0.125159	0.35012	0.207693
542	227	PFB0340c	872	0.0613349	0.62186	0.325485
543	227	PFB0340c	59	-0.876662	0.426716	-0.66127
544	227	PFB0340c	394	0.142546	1.14578	0.285844
545	227	PFB0340c	10	-0.253244	0.330091	0.409053
546	228	PFB0345c	973	0.341099	0.454233	0.578247
547	228	PFB0345c	62	-1.58018	-0.804192	-1.34818
548	228	PFB0345c	274	-0.307137	0.0920731	-0.180168
549	228	PFB0345c	11	-0.0517073	-0.643234	-0.757051
550	229	PFB0350c	897	0.145811	0.462974	0.351903
551	229	PFB0350c	71	-1.35899	-0.912646	-0.992203
552	229	PFB0350c	267	-0.245321	0.43449	-0.15818
553	229	PFB0350c	13	-1.24236	-0.283771	-1.51704
554	230	PFB0355c	1010	0.0476357	0.431833	0.34523
555	230	PFB0355c	70	-0.78235	0.238037	-1.14736
556	230	PFB0355c	362	0.331984	1.05484	0.641857
557	230	PFB0355c	2	0.0375801	0.111766	0.331002
558	231	PFB0360c	876	0.138491	0.285062	0.0601014
559	231	PFB0360c	62	-0.426153	0.404029	-0.447817
560	231	PFB0360c	274	-0.871834	-0.434647	-0.870328
561	231	PFB0360c	12	-0.509273	0.0407776	-0.260354
562	232	PFB0365w	24	-2.1433	-1.35339	-2.36166
563	232	PFB0365w	11	-1.62066	-1.33269	-2.53445
564	232	PFB0365w	37	-1.65008	-0.449615	-1.66011
565	232	PFB0365w	37	-2.28833	-0.706748	-1.97838
566	232	PFB0365w	29	-2.11615	-0.323894	-2.29196
567	232	PFB0365w	29	-1.11411	-0.458241	-1.45223
568	232	PFB0365w	30	-0.821251	-0.590183	-1.28779
569	232	PFB0365w	28	-1.7796	-0.647185	-1.9679
570	232	PFB0365w	42	-1.88034	-0.892235	-1.91244
571	232	PFB0365w	67	-0.849498	-0.507604	-1.01871
572	232	PFB0365w	34	-0.715281	-0.179915	-0.883145
573	232	PFB0365w	15	-1.50865	-0.66444	-1.43876
574	232	PFB0365w	90	-1.30979	-1.24757	-1.47816
575	232	PFB0365w	32	-0.918174	-1.41331	-1.16553
576	232	PFB0365w	31	-0.77047	-1.46688	-1.39914
577	232	PFB0365w	765	0.128645	0.208403	-0.185528
578	233	PFB0370c	380	0.201507	0.235114	-0.0147288
579	234	PFB0375w	1047	0.455828	-0.112872	-0.11815
580	235	PFB0380c	1897	-0.0943577	0.125934	-0.232198
581	236	PFB0385w	18	-1.20488	-1.91763	-1.42986
582	236	PFB0385w	54	-1.23668	-0.711158	-1.70984
583	236	PFB0385w	46	-2.79995	-1.6537	-3.46198
584	237	PFB0390w	383	0.413374	0.428048	0.27485
585	238	PFB0391c	21	-1.39239	-1.16421	-1.36476
586	238	PFB0391c	30	-1.092	-1.20234	-1.18655
587	238	PFB0391c	44	-1.62458	-1.4366	-2.10912
588	238	PFB0391c	53	-1.80052	-1.03965	-1.8405
589	238	PFB0391c	32	-1.03612	-0.391791	-0.981904
590	238	PFB0391c	46	-1.65774	-1.19771	-2.05167
591	238	PFB0391c	32	-2.11993	-2.09149	-2.49156
592	239	PFB0395w	199	-0.1281	-0.201055	-0.903039
593	240	PFB0400w	2046	0.223919	0.318916	0.0756389
594	241	PFB0405w	2754	0.173444	0.394315	0.264834
595	242	PFB0410c	432	-0.0669794	0.575907	-0.0941883
596	242	PFB0410c	238	0.000244303	0.413066	-0.133675
597	242	PFB0410c	141	-0.0341491	0.0413905	-0.203186
598	243	PFB0415c	52	-0.282698	-0.796756	-1.45271
599	243	PFB0415c	57	-0.444356	-0.290222	-0.944166
600	243	PFB0415c	23	-0.858871	-0.593346	-1.35517
601	243	PFB0415c	41	-1.9136	-0.856165	-1.54114
602	243	PFB0415c	59	-0.994687	-0.736547	-1.04241
603	243	PFB0415c	30	-0.239094	-0.539756	-0.202674
604	243	PFB0415c	54	-1.73839	-0.954117	-1.61935
605	244	PFB0420w	174	-0.852308	-1.05138	-1.30304
606	244	PFB0420w	20	-1.46768	-1.34822	-1.28241
607	245	PFB0425c	33	-2.37966	-1.91337	-2.18455
608	245	PFB0425c	94	-0.834874	-0.678065	-0.874102
609	245	PFB0425c	67	-0.392007	0.034473	-0.362859
610	245	PFB0425c	265	0.264401	-0.132883	-0.549755
611	245	PFB0425c	537	0.0124172	0.343681	-0.0917646
612	246	PFB0435c	105	-1.14424	-0.195023	-1.39025
613	246	PFB0435c	47	-1.70857	-0.372868	-1.31433
614	246	PFB0435c	34	-1.88942	-0.521866	-1.73502
615	246	PFB0435c	51	-1.47704	-0.223198	-0.995073
616	246	PFB0435c	813	-0.0876575	-0.102655	-0.284081
617	247	PFB0440c	680	-0.140245	0.0458285	-0.0509096
618	247	PFB0440c	12	-1.65169	-0.909968	-1.64508
619	248	PFB0445c	487	0.0619888	0.0818844	0.00497828
620	248	PFB0445c	118	-0.51715	-0.244441	-0.685024
621	249	PFB0450w	96	-0.839538	-0.287689	-1.03028
622	250	PFB0455w	5	-2.24515	-1.85438	-1.23516
623	250	PFB0455w	39	-0.989824	-0.842671	-1.13383
624	250	PFB0455w	49	-0.278458	-0.0926005	-0.0583621
625	251	PFB0460c	2848	0.396402	0.53712	0.39941
626	252	PFB0465c	363	0.124854	0.273484	-0.15117
627	252	PFB0465c	158	-0.780249	-0.218168	-0.478913
628	253	PFB0467w	70	-1.28202	-1.51746	-1.73884
629	253	PFB0467w	27	-0.800248	-0.903692	-1.24469
630	253	PFB0467w	36	-0.0260736	-0.213907	-0.705219
631	254	PFB0470w	729	0.0363892	0.269421	-0.42884
632	255	PFB0475c	163	-1.36818	-0.258673	-1.40631
633	255	PFB0475c	59	-2.37398	-1.68847	-1.85183
634	255	PFB0475c	144	-0.615527	-0.353074	-0.547197
635	255	PFB0475c	58	-0.516636	-0.0395044	-0.896429
636	255	PFB0475c	50	-1.48079	-0.917152	-1.51745
637	256	PFB0480w	170	-0.189084	0.237103	-0.758542
638	257	PFB0485c	369	-0.400111	-0.436084	-0.765229
639	258	PFB0490c	347	-0.762992	0.140244	-0.449606
640	259	PFB0495w	637	-0.859012	-0.126839	-0.733897
641	260	PFB0500c	235	-0.638585	-0.233782	-0.935625
642	261	PFB0501c	6	-3.04103	-0.858644	-2.39159
643	261	PFB0501c	49	-1.96821	-0.832214	-1.6867
644	261	PFB0501c	29	-2.04693	-1.58265	-1.71835
645	261	PFB0501c	129	-0.0134488	0.128376	-0.705254
646	261	PFB0501c	86	-0.657916	-0.555055	-0.854885
647	262	PFB0505c	39	-1.671	-1.59065	-1.61205
648	262	PFB0505c	27	-2.46535	-2.0834	-2.47694
649	262	PFB0505c	135	-1.06557	-0.498259	-0.947604
650	262	PFB0505c	33	-0.495272	0.169384	-0.838034
651	262	PFB0505c	62	-1.50162	-0.136326	-1.42454
652	262	PFB0505c	64	-2.28759	-0.98498	-1.94904
653	262	PFB0505c	40	-2.08525	-1.2662	-1.80753
654	262	PFB0505c	27	-0.270936	-0.667248	-0.318196
655	263	PFB0510w	818	0.0213252	0.470257	-0.000865649
656	264	PFB0515w	174	-0.108008	-0.553795	-0.836461
657	265	PFB0520w	795	0.232488	0.118819	-0.0603726
658	266	PFB0525w	607	0.130349	0.276583	-0.0347473
659	267	PFB0530c	421	-0.324059	-0.16791	-0.516648
660	267	PFB0530c	5	-0.725881	-0.383507	-1.12318
661	268	PFB0535w	116	-0.552383	-0.662015	-1.23082
662	268	PFB0535w	91	-1.27031	-0.66648	-0.990822
663	269	PFB0540w	1497	0.663205	0.550004	0.759102
664	270	PFB0545c	29	-1.90792	-1.61606	-1.44762
665	270	PFB0545c	284	-0.726939	-0.230532	-0.949177
666	271	PFB0550w	19	-2.66299	-1.70134	-2.09735
667	271	PFB0550w	51	-1.22686	-0.52533	-1.0405
668	271	PFB0550w	403	0.355502	0.648383	0.508397
669	272	PFB0555c	184	-0.600953	-0.761882	-0.854599
670	272	PFB0555c	1671	0.239664	-0.0522037	-0.276055
671	272	PFB0555c	1806	0.310719	0.0502201	0.0762911
672	273	PFB0560w	1519	0.0363707	0.302717	-0.0623753
673	273	PFB0560w	1161	-0.120734	-0.265694	-0.563881
674	274	PFB0570w	70	-0.873425	-0.336365	-0.43975
675	274	PFB0570w	206	0.164869	0.247308	0.146892
676	275	PFB0575c	488	0.289724	-0.0584006	-0.145805
677	276	PFB0580w	1052	0.387976	0.315452	0.193985
678	277	PFB0585w	288	0.125201	0.322837	-0.296232
679	278	PFB0590w	139	-0.975326	-0.353475	-0.920012
680	279	PFB0595w	0	NaN	NaN	NaN
681	279	PFB0595w	154	0.345273	0.644294	0.33578
682	279	PFB0595w	208	-0.338558	0.170338	-0.359411
683	280	PFB0600c	95	-0.449525	-0.779088	-0.596747
684	280	PFB0600c	23	-0.466806	-0.558934	-1.53664
685	281	PFB0605w	26	-1.73531	-1.90854	-2.66816
686	281	PFB0605w	130	-0.0356739	-0.182148	-0.457759
687	281	PFB0605w	125	-1.03211	-0.463417	-1.1259
688	281	PFB0605w	27	-2.05821	-1.48945	-1.63589
689	282	PFB0610c	160	-1.5768	-1.07875	-1.07258
690	282	PFB0610c	292	-0.508817	-0.443459	-0.99236
691	283	PFB0615c	126	-1.02294	-0.149654	-0.994639
692	283	PFB0615c	43	-1.31224	-0.784008	-1.10331
693	283	PFB0615c	49	-2.03066	-1.53848	-1.94007
694	283	PFB0615c	47	-1.16113	-0.981335	-1.1867
695	283	PFB0615c	22	-2.51988	-1.70656	-2.47531
696	283	PFB0615c	71	-1.06935	-1.3869	-1.47271
697	283	PFB0615c	14	-0.114288	-0.416457	-0.752319
698	283	PFB0615c	42	-0.419195	-0.655929	-0.741206
699	283	PFB0615c	146	-0.0379449	0.0309808	-0.548152
700	283	PFB0615c	1228	0.338265	0.250037	-0.00146551
701	283	PFB0615c	475	0.169844	0.187307	-0.269785
702	284	PFB0620w	99	-0.535785	-0.591555	-0.698732
703	284	PFB0620w	58	-0.762278	-0.911718	-1.4952
704	285	PFB0625w	456	0.0317624	0.0175397	-0.476184
705	286	PFB0630c	1335	0.505446	0.414583	0.352655
706	287	PFB0635w	520	0.17088	0.502276	0.0744303
707	288	PFB0640c	160	0.0147775	1.04357	0.210027
708	288	PFB0640c	40	-1.25052	0.305023	-0.584609
709	288	PFB0640c	1625	0.395979	0.590684	0.436672
710	289	PFB0645c	259	-1.11741	-0.34822	-0.843317
711	289	PFB0645c	41	-2.16573	-1.57351	-2.33642
712	290	PFB0650w	1959	0.778766	0.776522	0.797333
713	291	PFB0655c	31	-0.267689	0.240269	-1.0197
714	291	PFB0655c	56	0.216968	0.0562597	-0.355628
715	291	PFB0655c	688	0.415738	0.656754	0.449427
716	292	PFB0660w	181	0.10285	-0.705869	-0.676495
717	293	PFB0665w	1165	0.163524	0.528597	-0.0116574
718	294	PFB0670c	73	-1.97213	-0.902425	-1.75096
719	294	PFB0670c	28	-2.55126	-0.937127	-2.67769
720	294	PFB0670c	42	-1.02936	-0.180919	-1.14265
721	294	PFB0670c	47	-0.871592	-0.734309	-1.05524
722	294	PFB0670c	25	-2.42775	-1.80126	-2.46166
723	294	PFB0670c	39	-2.25554	-1.56663	-2.25681
724	294	PFB0670c	56	-0.828588	-0.781579	-1.388
725	294	PFB0670c	69	-0.397061	-0.751582	-0.68126
726	295	PFB0675w	56	-1.00793	-0.822367	-1.0324
727	295	PFB0675w	1091	0.511526	0.371173	0.18283
728	296	PFB0680w	22	-1.11112	-0.962467	-1.0458
729	296	PFB0680w	227	0.143888	0.791682	0.453817
730	296	PFB0680w	41	-2.19354	-0.584185	-1.68529
731	296	PFB0680w	31	-2.7333	-1.08591	-2.54087
732	296	PFB0680w	15	-2.25602	-1.01227	-2.41873
733	296	PFB0680w	13	-2.45209	-1.44477	-2.17397
734	296	PFB0680w	3	-1.23693	-1.2269	-2.59612
735	296	PFB0680w	20	-2.21012	-1.20995	-2.10156
736	296	PFB0680w	23	-2.24493	-0.972855	-1.82177
737	296	PFB0680w	33	-2.55646	-1.21238	-2.69268
738	296	PFB0680w	20	-2.05568	-1.24689	-2.41305
739	296	PFB0680w	14	-0.860614	-0.620859	-1.09178
740	296	PFB0680w	26	-0.625243	0.128634	-1.57773
741	296	PFB0680w	26	-0.88374	-0.937937	-1.73467
742	296	PFB0680w	59	-0.426266	0.0503678	-0.642243
743	297	PFB0685c	1090	0.243099	0.408313	0.274343
744	298	PFB0687c	2	-2.52792	-1.38751	-1.7488
745	298	PFB0687c	21	-2.14861	-1.29659	-2.16181
746	298	PFB0687c	167	-1.32458	-0.633285	-1.27565
747	298	PFB0687c	95	-1.43903	-1.21842	-1.57446
748	298	PFB0687c	14	0.115347	0.428102	-0.226058
749	298	PFB0687c	25	-0.285855	-0.390784	-0.098283
750	299	PFB0690w	144	-0.196231	0.221076	-0.582105
751	300	PFB0695c	1113	0.194118	-0.0395652	0.0813856
752	301	PFB0700c	1228	0.520124	0.204028	0.512058
753	302	PFB0705w	515	0.33827	0.405819	0.0687638
754	303	PFB0710c	398	0.576609	0.0556706	0.42663
755	304	PFB0715w	15	-1.71134	-0.819726	-1.91764
756	304	PFB0715w	1511	0.450036	0.618212	0.606832
757	304	PFB0715w	38	0.184568	0.244011	-0.0214337
758	305	PFB0720c	1036	0.770105	0.156619	0.257971
759	306	PFB0725c	88	-0.908502	-0.758653	-1.05455
760	307	PFB0730w	1552	0.429254	0.72322	0.502047
761	308	PFB0735c	885	0.0721168	-0.13906	-0.595801
762	308	PFB0735c	3	-1.16001	-0.461847	-2.07573
763	308	PFB0735c	228	0.093535	-0.275154	-0.336989
764	309	PFB0745w	626	0.394467	0.299439	-0.154137
765	309	PFB0745w	258	-0.16542	-0.434702	-0.534918
766	310	PFB0750w	572	0.148637	-0.013834	-0.52792
767	311	PFB0755w	64	-1.21402	-0.933706	-1.35184
768	311	PFB0755w	991	0.159287	0.212879	-0.27773
769	312	PFB0760w	628	0.117062	0.395138	0.000742163
770	313	PFB0765w	9	-2.46066	-1.26035	-2.41849
771	313	PFB0765w	1	-1.96458	-1.61816	-2.17135
772	313	PFB0765w	27	-0.707595	-0.970137	-1.87053
773	313	PFB0765w	10	-0.86183	-0.210306	-1.18935
774	313	PFB0765w	38	-1.15349	-1.10494	-1.56261
775	313	PFB0765w	106	0.383517	0.00815283	0.0866162
776	313	PFB0765w	473	-0.265857	0.59342	-0.0273839
777	314	PFB0770c	995	0.699006	0.607821	0.219456
778	315	PFB0775w	364	0.699447	0.578564	0.467218
779	316	PFB0790c	268	0.082581	0.164262	-0.46657
780	317	PFB0795w	621	0.36317	0.71663	0.462392
781	318	PFB0800c	1545	0.285424	0.19007	-0.0213118
782	319	PFB0805c	65	-1.58204	-0.793939	-1.57417
783	319	PFB0805c	51	-1.75202	-1.10065	-1.81953
784	319	PFB0805c	23	-0.250503	-0.893588	-0.168089
785	320	PFB0810w	5	-2.03151	-1.88484	-2.1512
786	320	PFB0810w	86	-1.37778	-0.548955	-1.29521
787	321	PFB0814c	56	-0.596666	-0.147192	-0.866303
788	322	PFB0815w	377	0.00196301	0.584237	0.0344198
789	322	PFB0815w	28	-0.680986	-0.257693	-0.551888
790	322	PFB0815w	40	-1.16688	-0.0255149	-0.964711
791	322	PFB0815w	26	-1.35768	0.132275	-1.37544
792	322	PFB0815w	14	-1.94718	-1.7382	-1.84107
793	323	PFB0820c	323	0.217809	0.252032	-0.139105
794	323	PFB0820c	1229	0.278881	0.139394	0.0872419
795	323	PFB0820c	31	-1.4175	-1.13533	-1.44941
796	323	PFB0820c	28	-1.039	-0.968585	-0.561508
797	323	PFB0820c	41	-1.31808	-0.505739	-1.50659
798	323	PFB0820c	62	-1.02133	-0.681738	-1.08714
799	323	PFB0820c	77	-1.32099	-0.941269	-1.28916
800	324	PFB0826c	119	-1.48145	-1.31438	-1.36345
801	324	PFB0826c	33	-0.741897	-0.446448	-0.725133
802	324	PFB0826c	104	0.35502	0.395197	0.157179
803	324	PFB0826c	66	-1.01218	-0.288559	-1.51378
804	325	PFB0830w	132	-0.686731	-0.430471	-0.515148
805	326	PFB0835c	624	0.179899	-0.182695	-0.193414
806	327	PFB0840w	363	0.373676	0.209547	0.290501
807	328	PFB0845w	198	-0.0474427	-0.245123	-0.772824
808	328	PFB0845w	24	-2.35947	-0.819117	-1.99986
809	328	PFB0845w	29	-2.29547	-1.76416	-1.77269
810	328	PFB0845w	48	-1.805	-1.2204	-1.80905
811	329	PFB0855c	785	0.0800637	0.387031	-0.0624065
812	329	PFB0855c	84	-1.89565	-1.34259	-1.69946
813	329	PFB0855c	21	-2.94004	-2.07905	-2.51708
814	329	PFB0855c	168	-0.92447	-0.711081	-0.772373
815	329	PFB0855c	114	-0.768216	-0.534498	-0.783743
816	330	PFB0860c	680	0.365867	0.178734	0.0223302
817	331	PFB0865w	47	-1.19832	-1.03947	-1.16544
818	331	PFB0865w	42	-1.44996	-1.32538	-1.46006
819	332	PFB0870w	1539	0.198844	0.315382	-0.0487404
820	333	PFB0875c	587	0.0341328	0.158885	-0.116549
821	334	PFB0877c	50	-0.240314	-0.654405	-0.890057
822	334	PFB0877c	3	-0.358493	-0.885391	-0.4142
823	334	PFB0877c	17	-1.82848	-2.13334	-2.32564
824	334	PFB0877c	22	-1.61061	-1.76422	-1.43729
825	334	PFB0877c	1	0.738821	-0.709297	0.668217
826	335	PFB0880w	352	-0.295553	0.0328458	-0.410611
827	336	PFB0885w	0	NaN	NaN	NaN
828	336	PFB0885w	72	-2.15363	-1.18245	-1.8953
829	337	PFB0886c	166	-1.22204	-0.611068	-1.09496
830	338	PFB0888w	69	-0.586617	-1.01484	-1.21941
831	338	PFB0888w	20	-1.08941	-0.981981	-1.58878
832	339	PFB0890c	250	-0.815508	0.0409875	-0.72992
833	339	PFB0890c	177	-0.211574	-0.433981	-0.628389
834	340	PFB0895c	1125	0.286513	0.557815	0.210853
835	341	PFB0900c	306	0.0405728	-0.0690416	-0.335197
836	341	PFB0900c	27	-0.752611	-0.445931	-0.842956
837	342	PFB0905c	375	-0.138409	0.270457	-0.00680485
838	343	PFB0910w	62	-1.8331	-0.972153	-1.86874
839	343	PFB0910w	148	-0.720055	-0.460754	-0.931108
840	344	PFB0915w	45	-2.12907	-0.999571	-1.28614
841	344	PFB0915w	1312	0.369888	0.634809	0.634113
842	345	PFB0920w	72	-0.113469	-0.233718	-0.482556
843	345	PFB0920w	899	0.133487	0.408441	0.0667896
844	346	PFB0921c	200	-0.514008	-0.165332	-0.457447
845	346	PFB0921c	1	-0.905671	-1.03347	-1.10701
846	347	PFB0923c	216	-0.642457	-0.668107	-1.07523
847	347	PFB0923c	1	-1.54891	-0.403752	-1.04041
848	348	PFB0925w	14	-0.692924	0.167673	-0.138323
849	348	PFB0925w	94	-1.0546	-0.228171	-1.01854
850	348	PFB0925w	242	-0.216362	0.200899	-0.393529
851	349	PFB0926c	240	0.671625	0.587842	0.807965
852	349	PFB0926c	14	-0.997395	-0.731614	-1.30531
853	350	PFB0930w	18	-1.51551	-1.34295	-0.574806
854	350	PFB0930w	226	-0.0595626	0.561921	0.311405
855	351	PFB0932w	43	-1.56407	-1.42304	-1.59445
856	351	PFB0932w	135	-0.344327	0.404059	-0.255459
857	352	PFB0935w	222	-0.00754959	0.348457	-0.127235
858	352	PFB0935w	174	-0.113864	-0.240645	-0.266251
859	352	PFB0935w	20	-0.714582	-0.518391	-0.96703
860	352	PFB0935w	21	-1.25175	-0.581729	-1.29196
861	352	PFB0935w	50	-2.10351	-1.56554	-1.62886
862	352	PFB0935w	75	-2.47704	-2.00018	-2.22692
863	352	PFB0935w	54	-0.885815	-0.624241	-0.666894
864	352	PFB0935w	235	-0.953233	-0.477611	-0.794777
865	352	PFB0935w	546	-0.331899	0.348631	0.235769
866	353	PFB0946c	19	-1.92387	-0.359567	-1.1389
867	353	PFB0946c	85	-1.45122	-0.98765	-0.940091
868	354	PFB0950w	13	-0.473881	-0.871314	-0.678044
869	354	PFB0950w	299	-0.383348	-0.41034	-0.0428641
870	355	PFB0951w	47	-0.0748374	-0.531246	-0.403182
871	355	PFB0951w	53	-0.760378	-0.964414	-1.22126
872	356	PFB0953w	2	-2.57174	-2.55007	-2.78683
873	356	PFB0953w	149	0.230698	0.263475	0.160422
874	357	PFB0954c	30	-0.422139	-0.852366	-0.244103
875	357	PFB0954c	40	-0.401487	-1.01575	-0.494139
876	357	PFB0954c	66	-0.209963	-0.523536	0.00017328
877	358	PFB1070w	67	-0.439756	-0.154839	0.0631476
878	358	PFB1070w	8	-0.577127	-0.866005	-1.00033
879	359	PFB0955w	15	-0.146327	-0.572238	0.266064
880	359	PFB0955w	314	-0.411046	0.0999412	0.0344175
881	360	PFB0960c	106	-0.946128	-0.269135	-0.623607
882	361	PFB0965c	177	-0.0751729	-0.413464	-0.296307
883	362	PFB0970c	615	0.635073	0.621248	0.847194
884	362	PFB0970c	10	-1.52684	-0.911254	-0.966972
885	363	PFB0972w	49	-0.213448	-0.0162906	-0.483836
886	364	PFB0973c	87	-0.0966745	0.60486	0.388077
887	365	PFB0974c	81	0.171711	-0.0203502	0.759054
888	366	PFB0975c	122	-0.169485	0.0711958	-0.0289704
889	367	PFB0976w	100	0.236341	0.288269	0.748044
890	368	PFB0980w	185	-0.521012	-0.258457	-0.133497
891	369	PFB0985c	244	-1.03588	-0.520841	-0.611258
892	369	PFB0985c	7	-1.59218	-1.26096	-0.854597
893	370	PFB0990c	262	-0.180673	-0.200322	0.13514
894	370	PFB0990c	13	-0.862541	-0.278406	-0.842684
895	371	PFB0995w	194	-0.648228	0.0633063	-0.576303
896	372	PFB1000w	337	-0.645366	0.193841	0.0723473
897	373	PFB1005w	19	-0.597513	-0.0735373	-0.205079
898	373	PFB1005w	332	-1.00195	-0.286064	-0.119776
899	374	PFB1010w	5	-1.71651	-1.26434	-1.58137
900	374	PFB1010w	445	-0.769607	0.596165	0.155957
901	375	PFB1015w	21	-1.24091	-1.07182	-1.01098
902	375	PFB1015w	414	-0.625811	0.415671	0.270921
903	376	PFB1020w	14	-1.52626	-0.795629	-0.515694
904	376	PFB1020w	321	-0.40534	0.59457	0.679081
905	377	PFB1025w	98	-0.0414824	-0.30846	0.576356
906	378	PFB1030w	134	-0.257537	0.112734	0.426608
907	379	PFB1035w	5	-1.3729	-0.89458	-1.37327
908	379	PFB1035w	345	-0.473875	0.118136	0.0555163
909	380	PFB1040w	28	-1.16843	-0.811348	-1.09324
910	380	PFB1040w	395	-0.604863	0.51732	0.257051
911	381	PFB1045w	28	-0.783006	-0.29754	-1.22956
912	381	PFB1045w	390	0.0951513	0.238647	0.87698
913	382	PFB1050w	0	NaN	NaN	NaN
914	382	PFB1050w	342	-0.105892	0.452986	0.41125
915	383	PFB1055c	305	0.0146587	-0.0777511	0.343758
916	383	PFB1055c	2553	-0.549041	0.794124	0.439435
917	384	PFB1060w	25	0.703089	-0.211075	1.89365
918	384	PFB1060w	10	0.720822	-0.400278	1.72959
919	384	PFB1060w	18	0.722215	-0.172034	2.0755
920	384	PFB1060w	18	0.548395	0.437072	1.77193
921	384	PFB1060w	27	0.745762	-0.0201757	1.8071
922	384	PFB1060w	538	1.26524	0.41486	2.5593
923	384	PFB1060w	75	1.39698	1.0615	2.73344
924	385	PFB1065c	60	-0.624809	0.0712592	0.0329521
925	385	PFB1065c	94	-0.0356336	0.570274	1.04829
926	386	PFC0002c	27	0.0700828	-0.398617	0.764539
927	386	PFC0002c	13	0.742601	-0.209195	1.67074
928	386	PFC0002c	16	-0.0975996	0.15965	0.558252
929	386	PFC0002c	370	1.20313	0.416124	2.39415
930	387	PFC0005w	2108	-1.25532	-0.414367	-0.388265
931	387	PFC0005w	327	0.301492	0.2791	0.920665
932	388	PFC0010c	382	-0.279535	0.289226	0.117971
933	388	PFC0010c	0	NaN	NaN	NaN
934	389	PFC0015c	560	0.0460727	-0.0154897	0.716612
935	390	PFC0025c	323	-0.609494	0.0578828	0.23619
936	390	PFC0025c	13	-0.397316	-0.620091	0.133399
937	391	PFC0030c	458	-0.831115	0.0988302	-0.0523071
938	391	PFC0030c	26	-1.54513	-0.638258	-0.928784
939	392	PFC0035w	28	-1.46228	-1.0211	-1.20439
940	392	PFC0035w	457	-0.643697	0.413264	0.0864339
941	393	PFC0040w	12	-2.03715	-1.14306	-1.24673
942	393	PFC0040w	351	-0.548817	0.362245	0.30858
943	394	PFC0045w	11	-0.820147	-0.33062	-1.01971
944	394	PFC0045w	139	-0.136268	0.44843	0.282223
945	394	PFC0045w	15	-1.03232	-0.417375	-0.65038
946	395	PFC0050c	975	-0.63241	0.392557	0.122375
947	396	PFC0055w	14	-2.10092	-0.125039	-1.46634
948	396	PFC0055w	181	-0.793784	-0.257249	-0.391245
949	397	PFC0060c	33	-2.20515	-1.81386	-1.7615
950	397	PFC0060c	606	-0.218294	-0.1506	-0.0743985
951	397	PFC0060c	29	-2.37718	-2.06579	-2.24321
952	398	PFC0065c	495	0.007346	0.239581	-0.0959847
953	398	PFC0065c	28	-1.04427	0.0628167	-0.938196
954	399	PFC0070c	16	-0.204233	0.20644	-0.640511
955	399	PFC0070c	241	-0.168672	0.0468693	-0.354858
956	399	PFC0070c	22	-0.0197888	-0.363575	-0.114694
957	400	PFC0075c	269	0.421855	-0.00148731	0.0539024
958	400	PFC0075c	46	-1.33266	-0.616796	-1.50895
959	401	PFC0080c	884	0.71087	0.269918	0.518957
960	401	PFC0080c	50	-1.76806	-1.59818	-1.44114
961	401	PFC0080c	0	NaN	NaN	NaN
962	402	PFC0085c	294	0.134936	0.250746	-0.0886031
963	402	PFC0085c	77	-1.92264	-0.884506	-2.06972
964	403	PFC0090w	54	-1.85359	-1.69276	-2.19877
965	403	PFC0090w	192	-0.644203	-0.151294	-0.341187
966	404	PFC0095c	328	-0.298665	-0.401244	-0.859578
967	405	PFC0100c	32	-1.56777	-0.568514	-1.6028
968	405	PFC0100c	737	0.0547721	0.506393	0.183805
969	406	PFC0105w	1205	0.318805	0.66776	0.542825
970	407	PFC0110w	227	-0.51209	0.145357	-0.311674
971	407	PFC0110w	166	-0.560753	-0.111671	-0.125548
972	407	PFC0110w	23	-1.09243	-0.183466	-1.22979
973	407	PFC0110w	22	-0.911642	0.593974	-0.792498
974	407	PFC0110w	25	-1.29603	-0.342877	-1.12076
975	407	PFC0110w	87	-0.432154	0.06091	-0.514752
976	407	PFC0110w	38	0.36008	-0.160791	-0.000360618
977	407	PFC0110w	266	-0.375073	-0.367572	-0.197634
978	407	PFC0110w	598	-0.165619	0.319395	0.212712
979	408	PFC0115c	1807	-0.299073	0.634664	0.477255
980	409	PFC0120w	244	-0.695953	0.0731795	-0.215313
981	409	PFC0120w	174	-0.445084	-0.150658	-0.190347
982	409	PFC0120w	23	-0.700489	-0.401223	-1.18773
983	409	PFC0120w	19	-0.908607	-0.709801	-0.977894
984	409	PFC0120w	25	-1.34735	-0.106943	-1.2579
985	409	PFC0120w	83	-0.980245	-0.116632	-0.939351
986	409	PFC0120w	39	-0.142907	-0.34192	0.0797557
987	409	PFC0120w	267	-0.304022	-0.418072	-0.103072
988	409	PFC0120w	590	-0.0487047	0.377316	0.176905
989	410	PFC0125w	1023	0.374871	0.087413	-0.0250151
990	411	PFC0126c	88	0.0988396	-0.436159	-0.434759
991	411	PFC0126c	46	-0.041987	-0.179247	-0.72572
992	411	PFC0126c	23	-0.372045	-0.518761	-1.00252
993	412	PFC0130c	453	-0.445514	0.13882	-0.486119
994	413	PFC0135c	34	-1.51351	-1.53743	-1.96247
995	413	PFC0135c	42	-2.27065	-1.22211	-2.3852
996	413	PFC0135c	1316	0.173242	-0.151638	-0.277016
997	414	PFC0140c	957	0.103038	0.210841	-0.161479
998	415	PFC0145c	1461	0.538117	0.364986	0.302521
999	416	PFC0150w	10	-0.988937	-0.44372	-0.868079
1000	416	PFC0150w	933	0.311098	0.637482	0.656923
1001	416	PFC0150w	42	-1.74173	0.230524	-1.75254
1002	416	PFC0150w	17	-1.52412	-0.036144	-0.816586
1003	416	PFC0150w	31	-1.06339	-0.672577	-1.13728
1004	417	PFC0155c	195	-0.607971	-0.222415	-0.560659
1005	417	PFC0155c	5	-0.746978	-1.16038	-1.22149
1006	418	PFC0160w	425	0.212689	-0.319824	-0.455827
1007	418	PFC0160w	30	-1.57251	-1.27825	-1.51912
1008	418	PFC0160w	17	-2.81898	-2.19947	-2.92179
1009	418	PFC0160w	44	-0.762974	-0.120594	-0.681166
1010	418	PFC0160w	53	-0.941933	-0.508673	-0.837544
1011	418	PFC0160w	22	-1.53489	-0.994263	-1.51323
1012	418	PFC0160w	30	-1.80224	-0.641476	-1.58987
1013	418	PFC0160w	17	-0.738005	-0.468919	-0.775351
1014	419	PFC0165w	1378	0.494727	0.476527	0.1586
1015	420	PFC0166w	182	0.0863561	-0.586737	-0.621315
1016	421	PFC0170c	522	-0.0703687	0.183668	-0.17647
1017	422	PFC0175w	459	0.333686	0.331218	0.191439
1018	423	PFC0176c	54	-1.71403	-0.831809	-1.58316
1019	423	PFC0176c	150	-1.08704	-1.23254	-1.2687
1020	423	PFC0176c	36	-1.1726	-1.5097	-1.58773
1021	424	PFC0180c	486	0.768957	0.480247	0.527446
1022	424	PFC0180c	401	0.354456	0.832236	0.711856
1023	424	PFC0180c	103	-1.62386	-0.331167	-1.09749
1024	424	PFC0180c	68	-1.4517	-0.393003	-1.52964
1025	424	PFC0180c	65	-1.02805	-0.0413445	-0.689126
1026	425	PFC0185w	500	0.202454	0.558462	0.299737
1027	426	PFC0190c	685	0.0490551	-0.237052	-0.0392242
1028	427	PFC0191c	31	-1.61396	-0.920881	-1.34689
1029	427	PFC0191c	4	-0.231662	0.38281	-0.0190803
1030	427	PFC0191c	14	-2.49358	-1.79624	-2.41947
1031	427	PFC0191c	15	-0.110497	-0.0628075	-0.520579
1032	427	PFC0191c	18	-1.8575	-1.61561	-1.80818
1033	428	PFC0195w	724	0.299256	0.0950694	-0.381098
1034	428	PFC0195w	182	0.287974	0.290328	-0.0429392
1035	429	PFC0200w	50	-0.920681	-0.243392	-0.664733
1036	429	PFC0200w	30	-2.04845	-0.57094	-1.81757
1037	430	PFC0205c	85	-0.728158	-0.987887	-1.07248
1038	430	PFC0205c	35	-0.62299	-1.09872	-1.11637
1039	430	PFC0205c	85	0.175236	0.26683	-0.360881
1040	431	PFC0210c	473	0.805116	0.944058	0.743646
1041	432	PFC0215c	17	-1.54009	-1.6621	-1.54125
1042	432	PFC0215c	513	-0.0537716	-0.0031013	-0.287499
1043	432	PFC0215c	20	-1.099	-0.694869	-1.3904
1044	432	PFC0215c	10	-0.396264	-0.591149	-0.751288
1045	433	PFC0220w	888	-0.0150548	-0.201429	-0.576674
1046	434	PFC0221c	232	-0.522381	-0.403198	-0.662611
1047	435	PFC0225c	55	-0.558341	-0.70405	-1.19039
1048	435	PFC0225c	432	0.0301992	-0.0549917	-0.267644
1049	436	PFC0230c	4043	0.374209	0.347773	0.238927
1050	437	PFC0235w	542	0.24747	0.494039	0.0886145
1051	438	PFC0240c	71	-0.480056	0.506187	-0.352494
1052	438	PFC0240c	45	-0.00275498	0.188806	-0.222316
1053	438	PFC0240c	840	0.395897	0.084949	-0.0337267
1054	439	PFC0241w	20	-0.674384	-0.327261	-0.810342
1055	439	PFC0241w	24	-2.10466	-1.54968	-2.07536
1056	439	PFC0241w	71	-2.19706	-1.28261	-1.91047
1057	440	PFC0245c	3846	0.349222	0.257018	0.159891
1058	441	PFC0250c	762	0.233253	0.392177	-0.033818
1059	442	PFC0255c	55	-0.841863	-0.290909	-1.25403
1060	442	PFC0255c	117	-0.0963035	0.331542	-0.227685
1061	442	PFC0255c	4	-2.46757	-0.996599	-2.45097
1062	443	PFC0260w	824	0.327837	0.602073	0.310152
1063	444	PFC0261c	176	-0.811735	-0.41267	-0.813516
1064	445	PFC0262c	175	-1.05807	-0.781573	-1.06289
1065	446	PFC0265c	42	-1.60765	-1.18556	-1.23444
1066	446	PFC0265c	673	0.0990373	0.210672	-0.179888
1067	447	PFC0270w	16	-2.30669	-0.876032	-2.40121
1068	447	PFC0270w	30	-0.936794	-1.0536	-1.47529
1069	447	PFC0270w	33	-0.832459	-0.307682	-0.869882
1070	447	PFC0270w	43	-1.94075	-0.9778	-1.665
1071	447	PFC0270w	116	-1.00765	-0.240136	-1.15016
1072	448	PFC0271c	24	-1.54724	-0.91895	-1.17383
1073	448	PFC0271c	26	-2.57906	-1.60184	-2.44358
1074	448	PFC0271c	29	-1.88264	-0.602234	-1.87352
1075	448	PFC0271c	29	-1.33437	-0.933075	-1.61289
1076	448	PFC0271c	37	-1.6712	-0.695842	-1.52828
1077	449	PFC0275w	683	0.210924	0.0991843	-0.0783056
1078	450	PFC0280c	380	-0.217116	0.137304	-0.285035
1079	451	PFC0281w	77	-0.871188	-0.511215	-0.992583
1080	452	PFC0282w	33	-2.3382	-1.75915	-1.85082
1081	452	PFC0282w	27	-2.39875	-1.49188	-2.40309
1082	452	PFC0282w	37	-2.11425	-1.22036	-2.48928
1083	452	PFC0282w	32	-1.08486	-0.796626	-0.9263
1084	453	PFC0285c	753	0.0963716	0.49312	0.137067
1085	454	PFC0290w	0	NaN	NaN	NaN
1086	454	PFC0290w	84	-2.16118	-1.15636	-1.67489
1087	454	PFC0290w	99	-1.65901	-0.897885	-1.53385
1088	455	PFC0295c	152	-0.899412	0.171952	-0.799547
1089	455	PFC0295c	37	-1.53928	-0.48792	-1.44589
1090	456	PFC0300c	296	-0.238773	0.219908	-0.145534
1091	456	PFC0300c	59	-1.92624	-0.350148	-1.58912
1092	456	PFC0300c	0	NaN	NaN	NaN
1093	457	PFC0305w	454	-0.161968	0.0959842	-0.258694
1094	458	PFC0310c	400	0.0684963	0.107028	-0.343148
1095	459	PFC0315c	29	-2.9892	-1.82195	-2.61773
1096	459	PFC0315c	19	-1.2722	-1.18899	-1.50959
1097	459	PFC0315c	23	-0.754048	0.314799	-1.26508
1098	459	PFC0315c	344	0.773709	0.272575	0.0987574
1099	459	PFC0315c	15	-0.995306	-0.425995	-0.76646
1100	460	PFC0320w	22	-2.81185	-1.10339	-2.85845
1101	460	PFC0320w	19	-2.16435	-0.238724	-1.50197
1102	460	PFC0320w	519	0.151479	0.300985	-0.173713
1103	461	PFC0325c	13	-2.77263	-2.15175	-2.41262
1104	461	PFC0325c	46	-2.20618	-1.69103	-2.14931
1105	461	PFC0325c	45	-2.38456	-1.38217	-2.33237
1106	461	PFC0325c	23	-1.07341	-0.445418	-0.39067
1107	461	PFC0325c	2065	0.690107	0.736453	0.828743
1108	461	PFC0325c	30	-2.21771	-2.22385	-2.36281
1109	461	PFC0325c	3	0.219382	0.376894	0.65406
1110	462	PFC0330w	661	0.779707	0.412897	0.408964
1111	463	PFC0335c	2088	0.421506	0.230717	0.133817
1112	463	PFC0335c	1475	0.407442	0.467033	0.290782
1113	463	PFC0335c	354	-0.199524	0.143845	-0.305856
1114	464	PFC0340w	438	0.426156	0.488061	-0.0811483
1115	465	PFC0345w	1156	0.202361	0.448938	0.0527458
1116	466	PFC0350c	693	0.0876122	0.393933	0.106129
1117	466	PFC0350c	6	-2.90893	-2.40417	-2.52073
1118	467	PFC0355c	410	-0.0519176	0.00975985	-0.359538
1119	468	PFC0358c	59	-2.04382	-1.6472	-1.38843
1120	469	PFC0360w	50	-2.31999	-1.72059	-2.7642
1121	469	PFC0360w	90	-1.50363	-0.283057	-1.29582
1122	469	PFC0360w	21	-0.765927	-0.593909	-0.819135
1123	470	PFC0365w	565	0.543844	0.41238	0.408411
1124	471	PFC0370w	376	0.651463	0.546914	0.433177
1125	471	PFC0370w	54	-0.516191	0.400604	-0.568669
1126	472	PFC0371w	71	-1.50947	-0.722812	-1.65165
1127	472	PFC0371w	55	-1.48089	-0.868473	-1.48707
1128	473	PFC0375c	1827	0.35672	0.351434	0.382567
1129	474	PFC0380w	354	0.416681	0.517294	-0.0633425
1130	474	PFC0380w	29	-2.60739	-1.33154	-2.22709
1131	474	PFC0380w	19	-2.005	-0.703024	-1.44262
1132	474	PFC0380w	18	-1.81429	-0.670929	-1.46977
1133	474	PFC0380w	35	-1.18797	-0.700773	-0.940043
1134	474	PFC0380w	23	-2.76554	-2.56174	-2.90113
1135	475	PFC0381c	30	-0.895506	-1.1149	-0.191762
1136	475	PFC0381c	34	-2.41077	-1.56368	-2.46476
1137	475	PFC0381c	47	-2.33267	-1.48283	-2.23637
1138	475	PFC0381c	35	-1.51174	-0.616381	-1.58902
1139	475	PFC0381c	67	-1.65607	-1.00609	-1.45141
1140	476	PFC0385c	35	-1.51826	-0.500106	-1.5984
1141	476	PFC0385c	31	-1.60446	-0.273746	-1.45298
1142	476	PFC0385c	2015	0.114856	0.525833	0.166122
1143	477	PFC0390w	1000	0.860622	0.44348	0.705926
1144	478	PFC0395w	27	-2.96223	-2.41873	-2.6495
1145	478	PFC0395w	669	0.206858	0.112768	-0.0756212
1146	479	PFC0400w	109	-1.03113	0.188829	-0.71551
1147	480	PFC0405c	691	-0.09106	0.183382	-0.217264
1148	481	PFC0410w	19	-0.126368	-0.755446	-0.868898
1149	481	PFC0410w	50	-1.57725	-1.04197	-1.64774
1150	481	PFC0410w	36	-2.15193	-1.08515	-2.38593
1151	481	PFC0410w	30	-2.09997	-1.00786	-1.96168
1152	481	PFC0410w	36	-1.53953	-0.503178	-1.88539
1153	481	PFC0410w	30	-1.58224	-1.1912	-2.20677
1154	481	PFC0410w	101	-0.020419	0.120883	-0.427438
1155	482	PFC0415c	1497	0.253723	0.0869189	-0.183357
1156	482	PFC0415c	117	-0.573471	-0.263175	-0.686501
1157	482	PFC0415c	7	-0.701658	0.0196973	-0.877148
1158	483	PFC0416w	61	-1.38786	-0.717575	-1.84245
1159	483	PFC0416w	84	-0.782824	0.160784	-1.24643
1160	483	PFC0416w	34	0.371771	-0.257321	-0.383141
1161	484	PFC0420w	294	-0.0858298	0.591711	-0.115688
1162	484	PFC0420w	171	-0.801978	0.123556	-0.460452
1163	484	PFC0420w	33	-1.86412	-1.04828	-1.42198
1164	484	PFC0420w	42	-2.16017	-0.968102	-1.55379
1165	484	PFC0420w	7	-2.15032	-0.280448	-1.74995
1166	485	PFC0425w	2979	0.368856	0.812833	0.544866
1167	486	PFC0430w	780	0.388906	0.651614	0.181229
1168	487	PFC0435w	953	0.278005	0.260366	-0.0468087
1169	488	PFC0440c	2584	0.428157	0.451554	0.344365
1170	489	PFC0441c	204	-0.125788	-0.635588	-0.815712
1171	489	PFC0441c	25	-1.6474	-1.58024	-1.86294
1172	490	PFC0445w	16	-1.93616	-1.04429	-1.31636
1173	490	PFC0445w	128	-1.40152	-1.01228	-1.32402
1174	491	PFC0450w	113	-0.324768	0.236095	-0.534354
1175	492	PFC0455w	626	0.486673	0.104916	0.074094
1176	493	PFC0460w	87	-1.29103	-1.15629	-1.36596
1177	493	PFC0460w	124	-1.19885	-0.557286	-1.11397
1178	494	PFC0465c	60	-0.990061	-1.04423	-1.2825
1179	494	PFC0465c	558	0.758534	0.835142	1.24203
1180	494	PFC0465c	102	-0.187478	-0.043471	-0.555771
1181	494	PFC0465c	114	-0.56947	-0.0794908	-0.710956
1182	495	PFC0470w	264	-0.255804	-0.176321	-0.802894
1183	495	PFC0470w	712	0.0254007	-0.123816	-0.252635
1184	496	PFC0475c	596	-0.290138	0.149983	-0.105946
1185	496	PFC0475c	116	-0.995873	-0.734744	-0.934224
1186	496	PFC0475c	38	-1.00015	-0.134569	-0.633109
1187	496	PFC0475c	440	-0.110966	0.140707	-0.232866
1188	497	PFC0485w	93	-1.46299	-0.653386	-1.26966
1189	497	PFC0485w	1654	-0.0366154	0.639443	0.161606
1190	498	PFC0486c	99	-0.533839	-0.602837	-1.26873
1191	499	PFC0490w	71	-1.92136	-1.30543	-1.8689
1192	499	PFC0490w	400	0.21491	-0.0254595	-0.391449
1193	499	PFC0490w	37	-1.48516	-0.891924	-1.61072
1194	499	PFC0490w	66	-0.242863	0.18209	-0.678138
1195	499	PFC0490w	17	-0.703936	-0.435414	-1.73416
1196	500	PFC0495w	114	-0.467469	-0.800992	-0.696198
1197	500	PFC0495w	20	-1.54793	-0.921235	-1.59188
1198	500	PFC0495w	14	-1.67424	-0.997742	-1.79098
1199	500	PFC0495w	3	0.160042	0.276194	0.797692
1200	500	PFC0495w	12	-0.241523	-1.75846	-2.17036
1201	500	PFC0495w	12	0.523467	-0.950237	-0.350629
1202	500	PFC0495w	29	0.521628	-1.30116	-0.921591
1203	500	PFC0495w	18	-0.741128	-0.83165	-1.35472
1204	500	PFC0495w	13	-1.08456	-0.707623	-0.801985
1205	500	PFC0495w	41	-0.921045	-0.614403	-0.969952
1206	500	PFC0495w	45	-0.531302	-0.354487	-0.459291
1207	500	PFC0495w	75	-1.12101	-0.208147	-0.789196
1208	500	PFC0495w	5	-1.68516	-1.02478	-1.57718
1209	500	PFC0495w	22	-0.808319	-1.07625	-0.260051
1210	500	PFC0495w	30	-1.70328	-0.647671	-1.92237
1211	501	PFC0500w	5	-2.27694	-1.73123	-2.20129
1212	501	PFC0500w	78	-1.37636	-0.443244	-0.877984
1213	501	PFC0500w	505	0.19991	0.079622	0.00439307
1214	502	PFC0505c	774	0.198513	-0.382769	-0.413887
1215	503	PFC0506w	1	-2.8662	-2.14564	-1.56237
1216	503	PFC0506w	63	-1.26775	-0.972478	-1.33551
1217	503	PFC0506w	42	-1.07991	-0.520508	-1.0205
1218	503	PFC0506w	45	-1.31843	-0.814986	-1.48038
1219	504	PFC0510w	737	0.154823	0.0393761	-0.131879
1220	505	PFC0515c	1378	0.186106	0.367439	0.0599008
1221	506	PFC0520w	248	-0.268468	-1.12707	-1.1437
1222	507	PFC0525c	103	-1.14227	-0.640062	-1.24694
1223	507	PFC0525c	20	-1.03428	-0.133066	-1.75979
1224	507	PFC0525c	38	-1.55085	-0.278078	-1.44986
1225	507	PFC0525c	39	-2.9037	-1.10791	-2.35226
1226	507	PFC0525c	43	-1.17974	-0.0318685	-1.57196
1227	507	PFC0525c	291	-0.407601	0.0936842	-0.693551
1228	507	PFC0525c	5	-1.18379	-1.03677	-0.384381
1229	508	PFC0530w	592	0.0628063	-0.332623	-0.464096
1230	509	MAL3_tRNA_Val1	31	-1.94749	-1.09473	-1.00098
1231	510	MAL3_tRNA_Ile1	36	-1.57714	-1.19698	-1.20032
1232	511	PFC0535w	6	-0.705551	-0.71408	-0.714838
1233	511	PFC0535w	25	-1.52436	-1.36395	-1.19621
1234	511	PFC0535w	51	-0.7562	0.207258	-0.424764
1235	512	PFC0540w	0	NaN	NaN	NaN
1236	512	PFC0540w	19	-2.17999	-0.765315	-2.03315
1237	512	PFC0540w	138	0.0539277	0.447876	-0.0397382
1238	512	PFC0540w	62	-0.431187	0.762625	-0.677377
1239	513	PFC0545c	20	-1.65772	-0.476089	-1.67688
1240	513	PFC0545c	328	0.292533	-0.140431	-0.053291
1241	514	PFC0550w	305	0.0684913	-0.110845	-0.515417
1242	514	PFC0550w	166	-1.16282	-0.425877	-1.19216
1243	514	PFC0550w	116	-1.78424	-1.22546	-1.27807
1244	514	PFC0550w	30	-1.60592	-0.823377	-1.54131
1245	515	PFC0555c	258	-0.304955	-0.204256	-0.308043
1246	516	PFC0556c	34	-2.11899	-1.18422	-2.4438
1247	516	PFC0556c	30	-0.769605	-0.429576	-1.79537
1248	517	PFC0560c	822	0.0961842	0.125421	-0.2725
1249	518	PFC0565w	586	0.476674	0.456846	-0.103908
1250	519	PFC0570c	359	0.604689	0.639167	1.01384
1251	519	PFC0570c	172	-1.149	-0.311667	-0.965246
1252	519	PFC0570c	40	-1.21156	-0.427054	-1.10402
1253	519	PFC0570c	31	-2.92826	-1.62971	-2.61873
1254	519	PFC0570c	87	-0.508546	0.0474472	-0.33695
1255	519	PFC0570c	66	-1.34059	-0.350363	-1.57014
1256	520	PFC0571c	18	-2.69477	-1.61098	-2.4251
1257	520	PFC0571c	12	-1.64978	-1.51758	-1.87017
1258	520	PFC0571c	22	-1.71702	-0.983905	-1.68943
1259	520	PFC0571c	46	-1.87768	-0.959385	-1.76693
1260	520	PFC0571c	57	-2.4339	-0.994815	-2.2396
1261	520	PFC0571c	14	-1.73775	-0.337269	-1.40689
1262	520	PFC0571c	45	-0.146817	-0.275505	-0.557546
1263	520	PFC0571c	17	-1.51991	-0.305957	-1.40796
1264	520	PFC0571c	32	-0.403394	-0.135052	-0.451297
1265	520	PFC0571c	93	-0.843154	-0.291984	-0.966246
1266	520	PFC0571c	23	-1.96838	-0.83916	-1.57518
1267	520	PFC0571c	38	-1.54049	-0.781023	-1.35278
1268	520	PFC0571c	29	-0.858909	-0.334003	-0.987387
1269	520	PFC0571c	14	-1.22578	-0.661613	-1.4533
1270	520	PFC0571c	12	-0.612197	-0.735303	-0.929983
1271	520	PFC0571c	23	-0.878564	-1.37608	-0.582768
1272	520	PFC0571c	66	-1.96213	-1.05447	-1.94787
1273	520	PFC0571c	8	-2.09611	-0.978019	-1.90646
1274	521	PFC0575w	81	-0.482568	-0.0735503	-0.284469
1275	521	PFC0575w	51	-0.673822	-0.374274	-0.694639
1276	521	PFC0575w	34	-1.39769	-1.15953	-1.69118
1277	521	PFC0575w	24	-2.38529	-1.31679	-2.22743
1278	521	PFC0575w	207	-0.177628	-0.161931	-0.386349
1279	522	PFC0580c	880	0.0278194	0.000846919	-0.310082
1280	523	PFC0581w	19	-1.28905	-0.652905	-1.48702
1281	523	PFC0581w	14	-1.61026	-0.644774	-2.00156
1282	523	PFC0581w	7	-0.515921	-0.618297	-0.554426
1283	523	PFC0581w	2	-0.486835	-0.321586	-0.113239
1284	523	PFC0581w	25	-1.10675	-0.558507	-1.49028
1285	523	PFC0581w	12	-1.15356	-0.6495	-1.18495
1286	523	PFC0581w	29	-1.94322	-0.410518	-1.91915
1287	523	PFC0581w	39	-2.34554	-1.39291	-2.26888
1288	523	PFC0581w	41	-1.58915	-0.735363	-1.49254
1289	523	PFC0581w	48	-0.911498	0.209547	-0.497848
1290	523	PFC0581w	84	-1.02534	-0.598028	-0.764507
1291	524	PFC0582c	0	NaN	NaN	NaN
1292	524	PFC0582c	0	NaN	NaN	NaN
1293	524	PFC0582c	21	-1.17634	0.122058	-1.58605
1294	524	PFC0582c	28	-1.20843	-0.439893	-1.69076
1295	524	PFC0582c	9	-1.87232	-0.411714	-2.58178
1296	524	PFC0582c	28	-0.762996	-0.951185	-0.5631
1297	524	PFC0582c	36	-0.794345	-0.738195	-1.10621
1298	524	PFC0582c	22	-1.07434	-1.51717	-1.38271
1299	524	PFC0582c	19	-2.09333	-1.16165	-2.25813
1300	524	PFC0582c	35	-2.05343	-1.47217	-2.04175
1301	525	PFC0590c	1122	0.435814	0.204879	-0.0742454
1302	525	PFC0590c	340	-0.0493936	-0.419803	-0.865561
1303	526	PFC0595c	396	-0.136661	0.235664	-0.031496
1304	527	PFC0600w	7	-2.07775	-0.981964	-1.17556
1305	527	PFC0600w	142	-1.34879	-0.36381	-1.30982
1306	528	PFC0605w	108	-0.905802	-0.0180175	-0.694991
1307	529	PFC0610c	1654	-0.0156412	0.632111	0.661322
1308	530	PFC0615w	116	-1.23942	-0.276497	-1.01232
1309	530	PFC0615w	31	-0.893431	-0.241441	-0.736699
1310	530	PFC0615w	340	-0.867156	0.00492757	-0.897986
1311	531	PFC0625w	387	0.164381	0.302713	-0.168947
1312	532	PFC0630w	16	-1.17979	-1.1012	-1.54752
1313	532	PFC0630w	166	-0.683265	-0.797716	-0.635767
1314	533	PFC0635c	315	0.246588	0.356839	-0.055788
1315	534	PFC0640w	2330	0.111202	0.90737	0.565837
1316	535	PFC0645w	74	-0.923915	-0.695398	-0.741217
1317	535	PFC0645w	25	-1.11604	-0.675385	-0.910065
1318	535	PFC0645w	21	-1.79054	-0.736524	-2.49606
1319	535	PFC0645w	6	-2.19557	-0.557665	-2.51799
1320	535	PFC0645w	20	-0.542666	0.239218	-1.02844
1321	535	PFC0645w	121	-0.795801	-0.323585	-1.24503
1322	535	PFC0645w	38	-1.3697	-0.43767	-0.934071
1323	535	PFC0645w	17	-0.851716	-0.170371	-0.805931
1324	536	PFC0650w	495	0.0256125	4.83647e-05	-0.426357
1325	536	PFC0650w	168	-0.372079	-0.113111	-0.438594
1326	537	PFC0670c	247	-0.358488	-0.0280959	-0.530799
1327	538	PFC0675c	259	-0.428432	-0.0330533	-0.66825
1328	539	PFC0680w	208	-1.11848	-0.233087	-0.913777
1329	539	PFC0680w	84	-0.885848	0.297067	-0.504708
1330	539	PFC0680w	195	-0.340312	0.0910675	-0.052621
1331	540	PFC0685w	700	0.117163	-0.225519	-0.3997
1332	540	PFC0685w	25	-1.04845	-0.990665	-0.977825
1333	541	PFC0690c	379	-0.298766	-0.124575	-0.411538
1334	542	PFC0695w	104	-1.11351	-0.900319	-1.25113
1335	542	PFC0695w	175	-0.945821	-0.623875	-0.955167
1336	543	PFC0700c	315	-0.482567	-0.212533	-0.728124
1337	544	PFC0701w	232	-0.410433	0.0535832	-0.635185
1338	545	PFC0705c	881	0.0852233	-0.144143	-0.473865
1339	545	PFC0705c	1252	0.0301019	-0.0245625	-0.255978
1340	546	PFC0710w	153	0.749927	0.579491	0.227979
1341	546	PFC0710w	24	-1.14196	-0.0597065	-1.67567
1342	546	PFC0710w	129	-0.52318	0.171868	-0.311025
1343	547	PFC0715c	1245	0.0400527	0.261162	0.00899443
1344	548	PFC0720w	332	-0.0162789	0.187226	-0.22295
1345	549	PFC0725c	2	-1.72715	-0.441476	-1.59975
1346	549	PFC0725c	34	-0.350718	0.479511	-0.730494
1347	549	PFC0725c	258	0.316591	0.208444	-0.252317
1348	549	PFC0725c	85	-1.51726	-0.901098	-1.56622
1349	550	PFC0730w	98	-0.970082	-0.361404	-0.932037
1350	550	PFC0730w	150	-0.59764	-0.17713	-0.768327
1351	551	PFC0735w	88	-1.64019	-0.976766	-1.28952
1352	551	PFC0735w	72	-1.13398	0.102616	-0.683205
1353	552	PFC0740c	548	0.186846	-0.0154524	-0.425011
1354	552	PFC0740c	63	-0.97499	-0.830857	-1.19553
1355	553	PFC0745c	134	-0.74143	-0.421951	-1.12241
1356	553	PFC0745c	173	-0.383457	0.273591	-0.771474
1357	554	PFC0750w	352	0.0747094	0.383179	-0.183718
1358	554	PFC0750w	39	-0.563533	-0.0560939	-0.526812
1359	554	PFC0750w	439	0.262079	0.643033	0.164045
1360	555	PFC0755c	1951	0.157988	0.677425	0.345395
1361	556	PFC0760c	3603	0.35535	0.526369	0.432819
1362	557	PFC0765c	73	-1.84072	-0.838639	-1.45937
1363	557	PFC0765c	466	-0.00880117	0.0351706	-0.469497
1364	558	PFC0770c	1685	0.290748	0.402345	0.129278
1365	558	PFC0770c	108	-0.893295	-0.289073	-1.09345
1366	559	PFC0775w	8	-2.86183	-1.58756	-2.56658
1367	559	PFC0775w	137	-1.31223	-0.338119	-0.745873
1368	559	PFC0775w	32	-1.68936	-1.01081	-1.4413
1369	560	PFC0780w	1834	0.389379	0.52879	0.173301
1370	560	PFC0780w	22	-2.70525	-1.31706	-2.66055
1371	560	PFC0780w	32	-1.19706	0.111605	-0.150935
1372	560	PFC0780w	24	-0.623667	0.287785	-0.697236
1373	560	PFC0780w	21	-0.772016	0.494768	-0.887872
1374	560	PFC0780w	23	-0.992105	0.429731	-1.0781
1375	560	PFC0780w	20	-1.29275	-0.492525	-1.17023
1376	560	PFC0780w	25	-1.91761	-0.678761	-1.50616
1377	560	PFC0780w	115	-1.37207	-0.456094	-1.11367
1378	560	PFC0780w	27	-1.57928	-0.894798	-1.44823
1379	561	PFC0785c	294	-0.487135	-0.0029314	-0.508914
1380	562	PFC0790w	2	-2.12223	-1.66235	-1.77502
1381	562	PFC0790w	32	-1.44397	-0.811838	-1.27105
1382	562	PFC0790w	563	0.455426	0.0419917	-0.153394
1383	563	PFC0795w	149	-0.0958626	-0.616859	-0.851798
1384	564	PFC0800w	379	0.0387757	0.153801	-0.149377
1385	565	PFC0805w	2540	0.437423	0.810082	0.65573
1386	566	PFC0810c	943	0.288252	0.363019	0.26804
1387	566	PFC0810c	151	-1.47611	-1.33112	-1.40484
1388	566	PFC0810c	15	-1.20178	-1.37565	-1.32904
1389	567	PFC0815c	56	-1.0205	0.310317	-0.937257
1390	567	PFC0815c	31	-0.548049	0.630808	-0.388345
1391	567	PFC0815c	26	-0.741587	0.167222	-0.962616
1392	567	PFC0815c	39	-0.52058	-0.166752	-0.488385
1393	567	PFC0815c	34	-0.60489	0.267476	-0.551497
1394	567	PFC0815c	51	-1.24403	-0.139816	-1.07338
1395	567	PFC0815c	24	-1.04464	-0.678167	-1.27911
1396	567	PFC0815c	30	-2.37137	-1.32891	-1.84319
1397	567	PFC0815c	39	-1.49194	-0.797456	-1.23938
1398	567	PFC0815c	28	-1.62363	-1.82099	-1.65536
1399	567	PFC0815c	23	-2.26775	-1.75062	-1.99392
1400	567	PFC0815c	23	-1.81644	-1.41111	-2.25709
1401	567	PFC0815c	30	-0.383711	0.143979	-0.982861
1402	567	PFC0815c	13	0.285922	0.150873	0.0598359
1403	567	PFC0815c	43	-0.415595	-0.48445	-1.30774
1404	567	PFC0815c	102	-0.814381	-0.104827	-0.783914
1405	567	PFC0815c	141	-1.10957	-0.350195	-1.13252
1406	568	PFC0820w	3526	0.22666	0.430024	0.0376533
1407	569	PFC0825c	41	-1.04699	-0.0750506	-1.32011
1408	569	PFC0825c	1088	0.50818	0.172773	0.141481
1409	570	PFC0830w	121	-0.322378	0.191228	-0.348467
1410	571	PFC0831w	241	-0.217553	-0.453789	-0.658374
1411	571	PFC0831w	27	-0.245978	-0.491954	-0.748386
1412	571	PFC0831w	44	-1.57413	-1.59246	-1.7762
1413	571	PFC0831w	40	-2.22133	-1.59392	-1.67163
1414	572	PFC0835c	435	0.132369	0.127395	-0.17844
1415	572	PFC0835c	36	-0.0806456	-0.191857	-0.429383
1416	572	PFC0835c	8	-1.70773	-1.54894	-2.1484
1417	573	PFC0840w	1769	0.354104	0.518238	0.289001
1418	574	PFC0845c	148	-1.3051	-0.186858	-1.17803
1419	575	PFC0850c	928	0.395147	0.177914	-0.0954973
1420	576	PFC0855w	169	-0.00605048	0.00709457	-0.0184855
1421	576	PFC0855w	15	-1.44058	-0.501253	-1.39381
1422	577	PFC0860w	1056	0.678574	0.615608	0.41846
1423	578	PFC0865w	31	-0.897421	0.671163	-0.586413
1424	578	PFC0865w	45	-1.11922	0.206485	-1.15329
1425	578	PFC0865w	72	-0.309215	0.323745	-0.936425
1426	578	PFC0865w	152	0.0170887	0.391651	0.215993
1427	579	PFC0870w	51	-1.03091	-0.918511	-1.42567
1428	579	PFC0870w	50	-0.384022	0.129201	-0.502922
1429	579	PFC0870w	67	-0.415024	0.23837	-0.652312
1430	580	PFC0875w	49	-1.69996	-1.1869	-1.38354
1431	580	PFC0875w	31	-2.35333	-1.79663	-2.13043
1432	580	PFC0875w	1988	0.211038	0.0537946	-0.233535
1433	580	PFC0875w	49	-2.1267	-0.479302	-2.33766
1434	581	PFC0880c	390	0.00849382	-0.187184	-0.530755
1435	582	PFC0885c	369	0.635227	0.0894156	0.135632
1436	583	PFC0886w	38	-1.89502	-1.40054	-1.57636
1437	583	PFC0886w	16	-0.511776	-0.604797	-0.27901
1438	583	PFC0886w	26	-1.7865	-0.519769	-2.1092
1439	583	PFC0886w	24	-1.13567	-0.46036	-1.59865
1440	583	PFC0886w	19	-0.821372	-0.702688	-1.53313
1441	584	PFC0890w	57	-0.570074	-0.182383	-1.03881
1442	584	PFC0890w	28	-1.59954	-0.856506	-1.32451
1443	584	PFC0890w	32	-0.734159	-0.934956	-1.10623
1444	584	PFC0890w	30	-0.91217	-0.755079	-0.96734
1445	584	PFC0890w	11	-1.1522	-0.840788	-1.27608
1446	584	PFC0890w	23	-1.05941	-0.547116	-1.14816
1447	585	PFC0895w	16	-1.4018	-0.687606	-1.36026
1448	585	PFC0895w	352	0.31197	0.427638	-0.238881
1449	586	PFC0900w	570	0.157391	0.25376	-0.0396798
1450	587	PFC0905c	3827	0.407423	0.347205	0.336645
1451	588	PFC0910w	273	0.132833	0.131224	-0.555122
1452	589	PFC0911c	40	-1.63057	-0.852052	-1.48256
1453	589	PFC0911c	16	-1.87013	-1.08475	-1.79047
1454	589	PFC0911c	11	-2.7672	-1.7265	-3.39699
1455	589	PFC0911c	44	-1.34017	-1.14306	-1.09968
1456	589	PFC0911c	35	-2.315	-1.61529	-1.9716
1457	590	PFC0912w	15	-2.24291	-1.44906	-2.18832
1458	590	PFC0912w	21	-1.83506	-0.813405	-2.02055
1459	590	PFC0912w	20	-3.26243	-2.27921	-3.14773
1460	590	PFC0912w	22	-2.58951	-1.63293	-2.42401
1461	590	PFC0912w	34	-1.58562	-0.724164	-1.24513
1462	590	PFC0912w	24	-1.00511	-0.799693	-0.566138
1463	590	PFC0912w	24	-1.50482	-0.968815	-2.0704
1464	590	PFC0912w	33	-0.637649	-0.235388	-1.45952
1465	591	PFC0915w	146	-1.03679	0.0188342	-0.875782
1466	591	PFC0915w	411	0.16514	0.118158	0.0606316
1467	592	PFC0920w	31	-1.55223	-0.742992	-0.754555
1468	592	PFC0920w	115	-2.44331	-1.88217	-1.80652
1469	592	PFC0920w	48	-1.26194	-0.770751	-0.751017
1470	593	PFC0925w	234	0.149972	0.65746	-0.0661229
1471	593	PFC0925w	65	-0.866359	0.211601	-1.10966
1472	594	PFC0930c	1845	0.27889	0.380882	-0.0250899
1473	595	PFC0935c	137	-0.84546	0.0285273	-0.789652
1474	595	PFC0935c	24	-2.06198	-1.40234	-1.95264
1475	595	PFC0935c	55	-2.0193	-0.701877	-1.70682
1476	595	PFC0935c	27	-1.46611	-1.19203	-1.33051
1477	595	PFC0935c	18	-1.32128	-1.35735	-1.80353
1478	595	PFC0935c	44	-1.60773	-0.514274	-1.65064
1479	595	PFC0935c	71	-1.29973	-1.01849	-1.54572
1480	596	PFC0940c	680	0.359303	0.488199	-0.121195
1481	597	PFC0945w	89	-0.90442	-0.65995	-0.966837
1482	597	PFC0945w	213	-0.250955	0.29647	-0.164609
1483	597	PFC0945w	17	-1.76809	-0.13232	-1.59553
1484	597	PFC0945w	1	-0.68732	0.0124242	-0.635019
1485	597	PFC0945w	26	-1.94447	-0.590666	-1.99662
1486	598	PFC0950c	1264	0.374744	0.28496	0.131982
1487	599	PFC0955w	426	0.367137	0.140621	-0.29059
1488	599	PFC0955w	96	-0.694999	-0.137803	-0.873587
1489	600	PFC0960c	87	-0.609173	0.0961723	-1.02813
1490	600	PFC0960c	43	-1.61692	-0.00322113	-1.50366
1491	600	PFC0960c	32	-1.74521	-0.403704	-1.36465
1492	600	PFC0960c	94	-1.13598	-0.0600974	-1.27474
1493	600	PFC0960c	1959	0.382152	0.496465	0.32103
1494	601	PFC0965w	1766	0.221665	0.295647	0.0151113
1495	602	PFC0970w	106	-0.722375	-0.606221	-1.126
1496	602	PFC0970w	633	0.262922	0.230684	-0.0213282
1497	602	PFC0970w	78	-1.42135	-0.895257	-1.38283
1498	602	PFC0970w	17	-1.68966	-0.994243	-1.6157
1499	602	PFC0970w	33	-1.4534	-0.0299003	-1.34112
1500	602	PFC0970w	7	-1.47525	-0.0350133	-1.56602
1501	602	PFC0970w	60	-0.749918	0.0271138	-0.64128
1502	602	PFC0970w	24	-2.45429	-1.82229	-2.23791
1503	602	PFC0970w	27	-1.26112	-0.566685	-0.989115
1504	602	PFC0970w	30	-0.829466	-0.00336131	-1.09335
1505	603	PFC0975c	235	-0.152417	0.423796	0.0421493
1506	604	PFC0980c	766	0.48985	0.530598	0.339553
1507	604	PFC0980c	19	-1.14503	-0.584668	-1.55718
1508	605	PFC0990c	47	-0.549829	-0.567891	-0.276298
1509	605	PFC0990c	21	-2.03796	-1.11041	-2.04024
1510	605	PFC0990c	26	-1.89792	-1.16506	-1.65048
1511	605	PFC0990c	16	-1.77823	-1.18145	-1.25803
1512	605	PFC0990c	12	-0.14362	0.468968	0.211431
1513	605	PFC0990c	68	-2.62555	-1.62917	-2.09857
1514	605	PFC0990c	27	-2.19616	-1.29214	-2.20521
1515	605	PFC0990c	28	-1.60982	-1.07786	-2.16473
1516	605	PFC0990c	39	-0.559161	-0.468361	-1.16572
1517	605	PFC0990c	38	-0.253875	-0.306353	-1.11431
1518	605	PFC0990c	39	-0.049271	-0.191224	-0.665777
1519	605	PFC0990c	15	0.56489	0.620247	-0.394274
1520	605	PFC0990c	450	-0.223735	0.242617	-0.40207
1521	605	PFC0990c	17	-2.61638	-1.33543	-2.25979
1522	606	PFC0995c	706	0.344647	0.105157	-0.0527131
1523	607	PFC1000w	482	0.0399302	0.358719	-0.262886
1524	607	PFC1000w	28	-0.702184	-0.256058	-0.698711
1525	607	PFC1000w	0	NaN	NaN	NaN
1526	608	PFC1005c	393	0.549405	0.465838	0.35211
1527	609	PFC1010w	488	0.132333	0.294444	0.00328097
1528	609	PFC1010w	345	-0.231455	-0.0321438	-0.554137
1529	610	PFC1011c	37	-1.41202	-0.311153	-1.18957
1530	610	PFC1011c	538	0.615824	0.0309105	-0.147922
1531	611	PFC1015c	2214	0.705122	0.192434	0.312674
1532	612	PFC1016w	19	-1.20604	-0.782924	-1.26812
1533	612	PFC1016w	32	-0.383548	0.348235	-0.563613
1534	612	PFC1016w	32	-1.2839	-0.797325	-1.61493
1535	612	PFC1016w	11	-1.82485	-0.341244	-2.24567
1536	612	PFC1016w	14	-1.2111	-0.214212	-1.75449
1537	613	PFC1020c	288	-0.130176	-0.66293	-0.367295
1538	613	PFC1020c	76	-0.79055	-0.885218	-1.06048
1539	614	PFC1025w	23	-1.89538	-1.30653	-2.02857
1540	614	PFC1025w	43	-0.601829	-0.962098	-1.01696
1541	614	PFC1025w	7	-1.07504	-2.0243	-2.53178
1542	615	PFC1030w	995	0.285371	0.269527	0.0866337
1543	616	PFC1035w	338	0.322793	0.130636	-0.292244
1544	617	PFC1040w	356	0.126662	-0.0232803	-0.427318
1545	618	PFC1045c	1280	0.620428	0.50949	0.532345
1546	619	PFC1050w	15	-3.07801	-0.892423	-2.71767
1547	619	PFC1050w	39	-1.18219	-0.640562	-1.47009
1548	619	PFC1050w	67	-0.32763	0.215521	-0.695368
1549	619	PFC1050w	95	-0.785614	-0.0276272	-0.609853
1550	620	PFC1055w	254	-0.0365016	-0.119107	-0.61886
1551	620	PFC1055w	57	0.138543	-0.328686	-0.361185
1552	620	PFC1055w	21	0.0191238	-0.312847	-0.908583
1553	621	PFC1060c	928	0.189153	0.451783	0.302068
1554	622	PFC1065w	53	0.183987	0.617089	-0.175505
1555	622	PFC1065w	419	0.1383	0.619819	-0.102623
1556	622	PFC1065w	2	-0.481575	0.0131389	-0.275994
1557	622	PFC1065w	9	-1.69645	-1.37278	-1.56615
1558	622	PFC1065w	0	NaN	NaN	NaN
1559	622	PFC1065w	12	-0.668226	-0.731087	-0.921393
1560	623	PFC1070c	404	-0.048367	0.0260466	0.324136
1561	624	PFC1075w	185	-0.499222	-0.211069	-0.122512
1562	625	PFC1080c	251	-1.00785	-0.602473	-0.519982
1563	625	PFC1080c	7	-1.25324	-0.510186	-1.11292
1564	626	PFC1085c	265	-0.141336	-0.196232	0.144862
1565	626	PFC1085c	14	-1.01397	-0.349138	-1.06008
1566	627	PFC1090w	7	-1.69022	-0.938243	-1.53515
1567	627	PFC1090w	220	-0.666074	0.00262549	-0.578756
1568	628	PFC1095w	23	-0.194459	0.194891	-0.253041
1569	628	PFC1095w	401	-1.07975	-0.024335	-0.285789
1570	629	PFC1100w	26	-0.839555	-0.312478	-0.444478
1571	629	PFC1100w	335	-0.713767	0.189475	0.248022
1572	630	PFC1105w	20	-0.867087	-0.852678	-0.367324
1573	630	PFC1105w	320	-0.121074	0.0980977	0.540978
1574	631	PFC1110w	450	0.0957787	-0.00706022	0.664796
1575	632	PFC1115w	23	0.890301	-0.37121	-0.779698
1576	632	PFC1115w	423	-0.66654	0.208248	-0.109976
1577	633	PFC1120c	333	0.132064	-0.0331882	0.736995
1578	633	PFC1120c	2504	-0.383079	0.823185	0.543057
1579	634	PFC1125w	30	0.811659	-0.431087	1.77247
1580	634	PFC1125w	59	0.267569	-0.455202	1.41625
1581	634	PFC1125w	24	0.466977	-0.749628	1.5305
1582	634	PFC1125w	1	0.127124	-0.41449	1.25223
1583	634	PFC1125w	64	1.21453	0.756551	2.58261
1584	634	PFC1125w	610	1.33045	0.470074	2.56859
1585	634	PFC1125w	16	1.70307	0.320095	3.14208
1586	635	PFD0005w	2568	-0.320936	1.09005	0.65863
1587	635	PFD0005w	297	0.43098	0.405927	0.934844
1588	636	PFD0015c	429	-0.198895	0.628757	0.277914
1589	636	PFD0015c	0	NaN	NaN	NaN
1590	637	PFD0020c	565	-0.0179056	0.147657	0.608207
1591	637	PFD0020c	4338	-0.424985	0.808381	0.585666
1592	638	PFD0025w	0	NaN	NaN	NaN
1593	638	PFD0025w	422	-0.666945	-0.0257914	-0.0319886
1594	639	PFD0030c	461	-0.466945	0.205584	0.120721
1595	639	PFD0030c	0	NaN	NaN	NaN
1596	640	PFD0035c	349	-0.171489	0.391193	0.305044
1597	640	PFD0035c	6	-0.31185	0.138012	0.302771
1598	641	PFD0040c	401	-0.528274	0.295587	0.260974
1599	641	PFD0040c	7	-0.937013	0.537094	0.588458
1600	642	PFD0045c	385	-0.782111	0.447037	0.163593
1601	642	PFD0045c	11	-1.58159	-1.07828	-0.848903
1602	643	PFD0050w	0	NaN	NaN	NaN
1603	643	PFD0050w	418	-0.652667	-0.0221618	0.215494
1604	644	PFD0055w	14	-0.974187	-0.313611	-0.585113
1605	644	PFD0055w	424	-1.03007	0.141435	-0.0178606
1606	645	PFD0060w	17	-1.10621	-0.846282	-0.514992
1607	645	PFD0060w	336	-0.624091	0.438674	0.264621
1608	646	PFD0065w	357	0.264275	0.563443	0.45471
1609	647	PFD0070c	5	-0.794608	-0.891108	-0.717441
1610	647	PFD0070c	425	0.0389578	0.363361	0.0779787
1611	648	PFD0075w	24	0.0689096	0.142242	0.370013
1612	648	PFD0075w	302	-0.0685127	0.274907	-0.237187
1613	649	PFD0080c	727	1.0647	0.951963	1.002
1614	649	PFD0080c	25	-0.509179	-0.204566	-0.154163
1615	650	PFD0085c	1281	0.0589463	0.510195	0.324449
1616	651	PFD0090c	493	0.133002	0.645233	0.581674
1617	651	PFD0090c	63	-1.30358	-0.330112	-1.24422
1618	652	PFD0095c	686	-0.207849	0.145669	-0.0601279
1619	652	PFD0095c	31	-1.42168	-1.16486	-1.14863
1620	653	PFD0100c	1261	-0.173977	0.513873	0.234651
1621	653	PFD0100c	386	-0.255207	0.417423	0.0345306
1622	654	PFD0105c	22	-0.175331	-0.0664963	0.121252
1623	654	PFD0105c	1108	0.0950895	0.664507	0.632237
1624	655	PFD0110w	18	-0.930773	-0.8325	-0.865013
1625	655	PFD0110w	1456	0.191288	0.517663	0.0509557
1626	655	PFD0110w	164	0.398398	0.932232	0.694026
1627	656	PFD0115c	244	-0.450183	-0.0443565	-0.363739
1628	656	PFD0115c	20	-1.69768	-1.24296	-1.90008
1629	657	PFD0120w	409	-0.764613	-0.18892	-0.209217
1630	658	PFD0125c	371	-0.648366	0.0199901	0.154971
1631	658	PFD0125c	0	NaN	NaN	NaN
1632	659	PFD0134c	223	-0.767913	-0.130372	0.189367
1633	660	PFD0135c	182	-0.510548	0.0197995	0.459739
1634	660	PFD0135c	15	-2.65066	-1.5428	-2.01339
1635	661	PFD0135w	1837	-0.226172	0.900119	0.539873
1636	662	PFD0144c	74	-1.43086	-1.10956	-1.2542
1637	662	PFD0144c	20	-2.04997	-1.3317	-1.69509
1638	663	MAL4_tRNA_Asn1	35	-1.18116	-1.0355	-0.324972
1639	664	PFD0145c	696	0.356458	0.399618	0.104435
1640	665	PFD0150w	305	0.147526	0.865562	0.275075
1641	666	PFD0155c	26	-0.676829	-0.716103	-0.88368
1642	666	PFD0155c	35	-0.465267	-0.591463	-0.734547
1643	666	PFD0155c	10	-0.241777	0.118018	-0.855505
1644	666	PFD0155c	29	-1.2664	-1.24865	-1.2859
1645	666	PFD0155c	35	-2.21416	-1.43408	-2.29304
1646	667	PFD0160w	1168	0.121613	0.103559	-0.231162
1647	667	PFD0160w	543	0.15534	0.20827	-0.221139
1648	667	PFD0160w	650	0.298287	0.133493	-0.204356
1649	667	PFD0160w	130	-0.829372	-0.198298	-0.76841
1650	668	PFD0165w	308	-0.0331156	-0.184688	-0.567961
1651	669	PFD0170c	722	0.364002	0.242054	0.174284
1652	670	PFD0175c	189	-0.00638677	-0.294145	-0.277993
1653	671	PFD0180c	192	1.75211	1.12259	2.59253
1654	671	PFD0180c	134	-0.770347	-0.142428	-0.931721
1655	671	PFD0180c	44	-1.80304	-0.340663	-1.41335
1656	671	PFD0180c	48	-2.25549	-1.10042	-1.74619
1657	671	PFD0180c	515	-0.172734	-0.237305	-0.516755
1658	671	PFD0180c	12	-2.36295	-1.69792	-2.24527
1659	672	PFD0185c	878	0.0734573	0.368502	-0.0615203
1660	673	PFD0190w	76	-1.93805	-0.963389	-1.471
1661	673	PFD0190w	826	0.139526	0.274287	-0.0546774
1662	674	PFD0195c	73	-1.05975	-0.664489	-1.19255
1663	674	PFD0195c	52	-0.935216	-0.167966	-0.989975
1664	675	PFD0200c	138	-1.10413	-1.04027	-1.23327
1665	675	PFD0200c	2019	0.367649	0.4148	0.0841598
1666	675	PFD0200c	152	-0.64047	0.00311849	-0.93197
1667	676	PFD0205c	34	-1.35072	-0.951102	-1.5715
1668	676	PFD0205c	150	-0.941985	-0.241979	-1.21125
1669	677	PFD0207c	40	-1.29563	-1.25319	-1.52745
1670	677	PFD0207c	104	-1.49038	-0.3175	-1.32556
1671	677	PFD0207c	74	-1.306	-0.596266	-0.828654
1672	677	PFD0207c	29	-0.50964	-0.444789	-0.173754
1673	677	PFD0207c	560	0.885117	1.04761	1.57295
1674	677	PFD0207c	16	-1.12608	0.0235089	-1.14429
1675	677	PFD0207c	13	-2.09502	-0.21937	-2.27314
1676	677	PFD0207c	21	1.04135	0.698154	1.17581
1677	678	PFD0210c	397	0.183757	0.198356	-0.0072259
1678	678	PFD0210c	24	-0.62667	0.100528	-0.668536
1679	679	PFD0215c	498	0.594973	-0.0660143	-0.01502
1680	680	PFD0225w	2902	0.330896	0.504621	0.0566281
1681	681	PFD0230c	918	0.495839	0.310561	0.3169
1682	681	PFD0230c	122	-0.637359	-0.32106	-0.488893
1683	682	PFD0235c	34	-1.17648	-0.277813	-1.23705
1684	682	PFD0235c	649	0.278436	0.218919	0.258488
1685	683	PFD0240c	472	-0.163592	0.0854869	-0.216364
1686	684	PFD0245c	94	-0.818712	0.0163861	-0.918105
1687	684	PFD0245c	126	-0.0371873	0.499093	-0.201586
1688	684	PFD0245c	376	0.460486	0.0230841	0.00177405
1689	685	PFD0250c	47	-2.39534	-2.17194	-1.78823
1690	685	PFD0250c	27	-1.53704	-1.51878	-1.62128
1691	685	PFD0250c	25	-1.36216	-0.875147	-1.53217
1692	685	PFD0250c	167	-0.677378	-0.159199	-0.470178
1693	685	PFD0250c	1268	-0.0395566	0.00806335	0.0689885
1694	686	PFD0255w	31	-1.31538	-0.0667621	-1.84104
1695	686	PFD0255w	34	-1.77999	-0.671792	-1.88147
1696	686	PFD0255w	43	-0.759114	-1.11095	-1.01094
1697	686	PFD0255w	19	-0.357467	-0.151236	-0.0408255
1698	686	PFD0255w	59	-1.50011	-0.895364	-1.29291
1699	686	PFD0255w	41	-2.36386	-2.09385	-1.96535
1700	686	PFD0255w	74	-1.21914	-0.730202	-0.616921
1701	686	PFD0255w	24	-2.79228	-1.48186	-2.41092
1702	686	PFD0255w	124	0.571638	-0.314042	0.00736433
1703	687	PFD0260c	2374	0.303267	0.478328	0.365333
1704	688	PFD0265w	8	-2.02848	-0.846854	-1.20097
1705	688	PFD0265w	3544	0.461069	0.778676	0.705921
1706	689	PFD0270c	84	-1.0076	-0.48866	-0.796685
1707	689	PFD0270c	79	-2.04164	-1.90652	-1.94887
1708	689	PFD0270c	98	-1.24028	-0.469486	-1.06217
1709	690	PFD0275w	10	-0.753843	-0.118103	-1.10923
1710	690	PFD0275w	94	-0.564102	-0.206166	-0.972971
1711	690	PFD0275w	41	-0.0149675	-0.436589	-0.606032
1712	690	PFD0275w	53	-0.619195	-0.306874	-1.35483
1713	690	PFD0275w	17	0.105381	0.756887	0.140894
1714	690	PFD0275w	44	-0.97843	-0.836478	-1.79834
1715	691	PFD0280w	0	NaN	NaN	NaN
1716	691	PFD0280w	15	-1.676	-0.358059	-2.45217
1717	691	PFD0280w	17	-1.86723	-0.880907	-2.7355
1718	691	PFD0280w	14	-1.77015	-0.606688	-1.87723
1719	692	PFD0285c	2914	0.198817	0.43341	0.242094
1720	693	PFD0290w	96	-1.24929	-1.39114	-1.71368
1721	694	PFD0295c	593	0.0387764	0.414097	0.11555
1722	694	PFD0295c	194	-0.211616	0.360524	-0.145594
1723	694	PFD0295c	38	-0.784852	-0.899784	-1.04641
1724	694	PFD0295c	38	-1.10145	-0.679035	-1.41846
1725	695	PFD0300w	361	0.332858	0.242938	0.0287494
1726	696	PFD0305c	660	0.34345	0.39003	0.719318
1727	696	PFD0305c	48	-1.81591	-0.821911	-2.10645
1728	697	PFD0310w	207	-1.06979	-0.622035	-0.766912
1729	698	PFD0315c	123	0.521278	0.759885	0.71845
1730	698	PFD0315c	12	-1.70029	-1.19401	-1.74374
1731	699	PFD0311w	0	NaN	NaN	NaN
1732	699	PFD0311w	22	-1.85954	-1.58218	-1.74452
1733	699	PFD0311w	18	-2.47575	-2.1656	-2.07974
1734	699	PFD0311w	33	-0.41628	-0.105806	-0.517859
1735	699	PFD0311w	40	-0.183791	-0.0554371	-0.737927
1736	699	PFD0311w	90	-0.0183463	0.456953	-0.357297
1737	699	PFD0311w	41	-0.941139	-0.641774	-1.12756
1738	700	PFD0320c	72	-1.45219	-0.75057	-1.37659
1739	700	PFD0320c	3945	0.454576	0.486665	0.302645
1740	701	PFD0325w	101	-0.904983	-0.155519	-1.22041
1741	702	PFD0330w	6	-1.84774	-1.08565	-2.10656
1742	702	PFD0330w	36	-1.32683	-0.368099	-1.38155
1743	702	PFD0330w	42	-2.44836	-0.986719	-2.41662
1744	702	PFD0330w	18	-1.24108	-1.39575	-1.21986
1745	702	PFD0330w	85	-1.24669	-0.427674	-1.18569
1746	702	PFD0330w	73	-1.5917	-0.692581	-1.38342
1747	702	PFD0330w	26	-1.60468	-0.881854	-1.77715
1748	702	PFD0330w	200	-0.0244192	-0.344342	-0.600887
1749	702	PFD0330w	72	-0.965888	-0.930067	-1.15762
1750	702	PFD0330w	19	0.15467	-0.260887	-0.666427
1751	702	PFD0330w	1	-2.48767	-0.784873	0.186605
1752	702	PFD0330w	76	0.293439	0.154008	0.205793
1753	703	PFD0335c	48	-1.05534	-1.12705	-1.22547
1754	703	PFD0335c	36	-1.16709	-0.797434	-1.05642
1755	703	PFD0335c	111	-1.30179	-0.790229	-1.39498
1756	703	PFD0335c	38	-2.29563	-0.90807	-2.40405
1757	703	PFD0335c	132	-0.944337	-0.0475152	-0.984449
1758	704	PFD0340c	10	-2.12513	-0.92391	-2.52439
1759	704	PFD0340c	44	-2.15688	-1.97153	-1.92254
1760	704	PFD0340c	55	-0.955271	-0.695225	-1.52909
1761	704	PFD0340c	1867	0.0567677	0.417475	0.129533
1762	704	PFD0340c	155	-0.544543	-0.471194	-1.06418
1763	704	PFD0340c	7	-0.511429	-1.54682	-1.45426
1764	704	PFD0340c	1	0.925967	0.56315	0.324438
1765	704	PFD0340c	3	-1.17444	0.0781528	-1.51747
1766	704	PFD0340c	1	-1.92237	-1.02507	-2.38563
1767	705	PFD0345c	447	-0.427639	-0.405854	-0.664393
1768	706	PFD0350w	289	-0.119755	0.0250692	-0.741763
1769	707	PFD0355c	18	-0.421542	-0.541091	-1.43586
1770	707	PFD0355c	23	-1.45282	0.0624765	-1.44851
1771	707	PFD0355c	33	-1.46911	-0.283513	-1.4152
1772	707	PFD0355c	69	-1.0721	-0.106713	-1.15207
1773	707	PFD0355c	96	-0.338483	-0.283812	-0.91587
1774	708	PFD0360w	153	0.187811	0.169384	-0.315932
1775	709	PFD0365c	117	-0.730852	0.15375	-1.09303
1776	710	PFD0367w	18	-2.2038	-1.82203	-2.24892
1777	710	PFD0367w	27	-1.14443	-0.889602	-1.5655
1778	710	PFD0367w	13	-1.35203	-1.14276	-2.16922
1779	710	PFD0367w	235	-0.336045	-0.630504	-0.915295
1780	711	PFD0375w	752	0.400726	0.379183	-0.0248209
1781	712	PFD0380c	30	-1.97415	-1.25805	-2.23256
1782	712	PFD0380c	40	-1.40862	-0.909485	-1.65926
1783	712	PFD0380c	32	-1.5748	-1.34039	-1.48221
1784	712	PFD0380c	50	-1.1337	-1.0642	-1.29964
1785	712	PFD0380c	1528	0.109887	0.313667	-0.0566136
1786	712	PFD0380c	28	-1.2519	-0.924625	-1.3655
1787	713	PFD0385w	1467	0.45519	0.647319	0.525539
1788	714	PFD0385c	833	0.0645678	0.423909	0.0509968
1789	715	PFD0395c	201	-1.15684	-0.77556	-1.18515
1790	716	PFD0400w	136	0.0444565	-0.00504137	-0.477812
1791	716	PFD0400w	446	0.311396	0.527263	0.298077
1792	717	PFD0403w	281	-0.163241	0.358285	-0.367689
1793	718	PFD0405c	283	1.46693	0.161839	2.12717
1794	718	PFD0405c	114	-1.26772	0.112626	-1.13543
1795	718	PFD0405c	34	-2.96826	-2.51621	-2.79978
1796	718	PFD0405c	14	-1.35337	-1.42928	-0.748425
1797	718	PFD0405c	4	-1.73501	-0.943068	-1.35987
1798	719	PFD0415c	31	-0.457972	-0.0604687	-0.00857212
1799	719	PFD0415c	57	-0.331561	-0.276958	-0.572267
1800	719	PFD0415c	459	0.0882843	0.201656	-0.290644
1801	720	PFD0420c	856	0.0279859	0.433381	-0.0262856
1802	721	PFD0425w	1162	0.475905	-0.0347987	0.189628
1803	722	PFD0430c	166	-0.45754	-0.551343	-0.618171
1804	722	PFD0430c	188	-0.80398	-0.342261	-0.537353
1805	722	PFD0430c	196	-1.07507	-0.354773	-0.740643
1806	722	PFD0430c	92	-1.06268	-0.996117	-0.840792
1807	722	PFD0430c	100	-1.19189	-1.34983	-1.4361
1808	722	PFD0430c	189	-0.2677	0.286733	0.0409224
1809	722	PFD0430c	93	0.374717	0.374703	0.751556
1810	722	PFD0430c	109	-0.887051	-0.567399	-0.88154
1811	723	PFD0435c	388	0.712833	0.136026	-0.0589221
1812	724	PFD0440w	117	-0.221509	-0.660306	-0.908492
1813	724	PFD0440w	259	-0.427305	-0.334708	-0.531185
1814	724	PFD0440w	136	-0.546765	-0.662366	-1.05466
1815	724	PFD0440w	32	-2.15416	-1.77503	-1.94645
1816	724	PFD0440w	38	-1.85052	-1.38349	-1.79357
1817	725	PFD0445c	2141	0.441325	0.116018	-0.255047
1818	726	PFD0450c	659	0.0875775	0.308262	-0.104176
1819	726	PFD0450c	36	-0.181915	0.580752	-0.209854
1820	727	PFD0455w	518	0.424851	0.41395	0.0851379
1821	728	PFD0460c	22	-2.36095	-1.92135	-2.49955
1822	728	PFD0460c	30	-2.22569	-1.59592	-1.67775
1823	728	PFD0460c	908	0.512259	-0.027724	-0.0803535
1824	729	PFD0462w	658	0.488852	0.764978	0.552284
1825	730	PFD0465c	368	0.0549827	0.11966	-0.224161
1826	731	PFD0466c	72	-1.47513	-0.503892	-1.30038
1827	732	PFD0470c	1404	0.557529	0.467316	0.365656
1828	733	PFD0480w	28	-1.66934	-1.30518	-1.4711
1829	733	PFD0480w	73	-2.05608	-1.38502	-1.91662
1830	733	PFD0480w	34	-1.43499	-1.74957	-1.52785
1831	733	PFD0480w	22	-2.15907	-1.73978	-1.67087
1832	734	PFD0485w	498	0.483731	0.519648	0.123475
1833	735	PFD0487c	272	-0.643547	-0.667692	-0.675898
1834	735	PFD0487c	49	-2.26497	-1.47765	-1.95261
1835	735	PFD0487c	49	-1.84013	-0.670333	-1.80754
1836	735	PFD0487c	43	-1.55222	-0.554792	-1.48107
1837	735	PFD0487c	9	-1.53583	-0.180676	-1.20742
1838	735	PFD0487c	19	-1.3847	-0.992216	-1.81401
1839	735	PFD0487c	11	-1.7959	-1.05046	-2.5676
1840	736	PFD0495c	876	0.437354	0.198839	0.188013
1841	736	PFD0495c	15	-1.24258	-0.828049	-1.65067
1842	737	MAL4_tRNA_Ser1	36	-1.65415	-1.42656	-0.682477
1843	738	MAL4_tRNA_Ile1	36	-1.38616	-1.15525	-1.06323
1844	739	PFD0505c	18	-1.31407	-2.17459	-2.47371
1845	739	PFD0505c	1082	0.225986	0.468144	0.292841
1846	740	PFD0515w	338	0.104754	0.174888	-0.0676769
1847	741	PFD0520c	281	-0.966793	-0.203502	-0.699642
1848	742	PFD0525w	24	-2.13615	-0.733798	-2.63813
1849	742	PFD0525w	303	-0.108893	-0.0707481	-0.386995
1850	742	PFD0525w	23	-0.464584	-0.791355	-0.930308
1851	743	PFD0530c	1019	0.207967	0.427452	0.111719
1852	744	PFD0535w	930	0.532305	0.573726	0.440542
1853	745	PFD0540c	1151	0.120228	0.363911	0.136009
1854	746	PFD0545w	1362	0.266833	0.634922	0.348666
1855	747	PFD0550c	247	-0.170877	-0.555893	-0.564342
1856	748	PFD0555c	1101	0.270487	0.28654	0.0146607
1857	749	PFD0560w	513	0.106249	0.309532	-0.236533
1858	750	PFD0565c	1212	0.431559	0.294519	0.0795318
1859	751	MAL4_tRNA_Ala1	31	-1.87394	-1.66869	-0.803196
1860	752	MAL4_tRNA_Glu1	35	-1.58863	-1.09721	-0.828452
1861	753	PFD0580c	132	-1.18766	-0.48756	-1.2375
1862	754	PFD0585c	1889	0.339934	0.429463	0.235594
1863	755	PFD0590c	472	0.153986	0.0116121	-0.159025
1864	755	PFD0590c	1515	0.328509	0.407382	0.214414
1865	755	PFD0590c	25	-0.91693	-0.0285289	-0.792848
1866	755	PFD0590c	39	-1.74773	-0.824234	-1.28862
1867	755	PFD0590c	33	-2.27836	-1.26931	-1.60303
1868	756	PFD0595w	669	0.642968	0.477963	0.718881
1869	757	PFD0600c	404	-0.200455	-0.0890372	-0.326387
1870	758	PFD0605c	320	-0.317978	-0.67597	-0.915175
1871	759	PFD0610w	314	-0.0311872	-0.534451	-0.56844
1872	760	PFD0615c	604	0.0692224	0.502411	0.750816
1873	760	PFD0615c	2526	-0.488751	0.685964	0.462951
1874	761	PFD0595c	281	-0.946059	-0.346208	0.135568
1875	761	PFD0595c	4	-0.703521	-0.122876	-1.17481
1876	762	PFD0625c	551	-0.106406	0.187046	0.601196
1877	762	PFD0625c	2653	-0.650975	0.560838	0.279159
1878	763	PFD0630c	602	-0.211154	0.142814	0.607314
1879	763	PFD0630c	2653	-0.782748	0.402545	0.135424
1880	764	PFD0635c	598	-0.234265	0.183858	0.620093
1881	764	PFD0635c	2662	-0.763978	0.422381	0.164052
1882	765	PFD0640c	485	-0.575027	0.276185	0.264358
1883	765	PFD0640c	18	-0.485376	-0.193067	0.149271
1884	766	PFD0645w	27	0.13278	0.319937	0.152703
1885	766	PFD0645w	404	-0.698158	0.372338	0.185665
1886	767	PFD0650w	45	-1.6829	0.104968	-0.746676
1887	767	PFD0650w	21	-0.292515	0.742944	0.528768
1888	768	PFD0655w	486	0.0721822	1.10642	0.823575
1889	769	PFD0660w	276	-0.39049	0.125528	-0.381171
1890	770	PFD0665c	510	-0.169452	0.0583309	-0.249112
1891	770	PFD0665c	29	-1.19592	-1.07501	-0.973442
1892	771	PFD0670c	421	-0.32336	-0.237525	-0.372174
1893	772	PFD0675w	201	-0.531966	-0.848919	-0.89976
1894	773	PFD0655c	41	-0.754795	-0.547987	-1.03387
1895	773	PFD0655c	33	-1.60422	-0.575229	-1.21181
1896	773	PFD0655c	947	0.0281152	0.337887	-0.0101999
1897	773	PFD0655c	35	-2.11277	-0.965229	-1.89038
1898	774	PFD0685c	9	-1.02585	-0.435814	-0.481773
1899	774	PFD0685c	48	-1.84161	-0.603036	-1.54646
1900	774	PFD0685c	17	-2.37608	-0.360871	-2.31436
1901	774	PFD0685c	47	-1.47848	-0.899691	-1.00337
1902	774	PFD0685c	30	-0.92143	-0.65125	-0.976747
1903	774	PFD0685c	40	-1.64248	-0.821506	-1.52106
1904	774	PFD0685c	35	-0.604089	-0.312384	-1.32495
1905	774	PFD0685c	23	-0.382051	-0.278891	-1.28763
1906	774	PFD0685c	22	-0.268905	0.129055	-1.52365
1907	774	PFD0685c	58	-0.122378	-0.0674046	-0.276204
1908	774	PFD0685c	57	-0.185651	-0.103168	-0.22727
1909	774	PFD0685c	17	-0.623589	0.334876	-0.865522
1910	774	PFD0685c	40	-1.25967	0.329724	-1.68355
1911	774	PFD0685c	223	-0.632275	0.105234	-0.606688
1912	774	PFD0685c	125	-1.18156	-0.159074	-1.41474
1913	774	PFD0685c	54	-1.24275	-0.345302	-0.993808
1914	774	PFD0685c	43	-1.17953	0.0429493	-1.08115
1915	774	PFD0685c	58	-1.95932	-0.905213	-1.80183
1916	774	PFD0685c	44	-1.03768	-0.314196	-0.693832
1917	774	PFD0685c	400	-0.549848	0.182708	-0.447527
1918	774	PFD0685c	41	-1.44307	-0.666569	-1.48266
1919	775	PFD0690c	70	-1.92271	-1.32638	-1.96304
1920	775	PFD0690c	25	-1.1427	-0.400295	-0.611729
1921	775	PFD0690c	14	-1.08415	-0.876942	-1.22121
1922	775	PFD0690c	1163	-0.352528	0.0223703	-0.416274
1923	776	PFD0692c	0	NaN	NaN	NaN
1924	776	PFD0692c	8	-2.06048	-1.35038	-1.21459
1925	776	PFD0692c	72	-2.51434	-1.2317	-2.40801
1926	776	PFD0692c	58	-2.04084	-1.14368	-1.65405
1927	776	PFD0692c	10	-1.27289	-0.975391	-1.34325
1928	777	PFD0669c	12	-1.72286	-1.76835	-2.67487
1929	777	PFD0669c	46	-1.2239	-0.773614	-0.943856
1930	777	PFD0669c	13	-2.18266	-1.11654	-2.01088
1931	777	PFD0669c	0	NaN	NaN	NaN
1932	777	PFD0669c	30	-1.42793	-1.03421	-1.4423
1933	778	PFD0695w	17	-0.905477	0.356756	-1.15086
1934	778	PFD0695w	244	-0.435177	0.236694	-0.347563
1935	779	PFD0700c	84	-2.28647	-1.58672	-1.73629
1936	779	PFD0700c	36	-1.86383	-1.41047	-1.47379
1937	779	PFD0700c	55	-1.34021	-0.53236	-1.31718
1938	779	PFD0700c	59	-1.3652	-0.365397	-1.06081
1939	779	PFD0700c	62	-1.3262	-0.44575	-0.943343
1940	779	PFD0700c	42	-1.66162	-1.63629	-1.42975
1941	779	PFD0700c	45	-1.58154	-0.604244	-1.01018
1942	779	PFD0700c	92	-1.1291	0.0739548	-0.758046
1943	780	PFD0705c	295	-0.297492	0.243834	-0.161582
1944	780	PFD0705c	42	-1.26884	-0.778373	-0.775199
1945	781	PFD0710w	507	-0.0965985	-0.0487443	-0.37737
1946	782	PFD0715c	237	-0.0713186	0.275312	-0.307073
1947	783	PFD0720w	8	-1.6513	-1.44247	-1.84748
1948	783	PFD0720w	33	-1.18945	-1.0501	-0.953273
1949	783	PFD0720w	41	-0.748679	-0.597653	-0.776492
1950	783	PFD0720w	42	-1.22881	-0.544092	-1.47939
1951	783	PFD0720w	27	-0.849644	-0.445671	-0.606747
1952	783	PFD0720w	37	-1.02375	0.0963051	-1.15285
1953	783	PFD0720w	52	-1.83245	-0.742346	-1.86211
1954	783	PFD0720w	17	-1.7591	-0.560471	-0.87858
1955	783	PFD0720w	37	-2.86685	-2.0317	-2.30364
1956	783	PFD0720w	32	-2.48509	-1.50005	-1.99863
1957	783	PFD0720w	29	-2.12686	-1.28072	-1.36707
1958	784	PFD0725c	489	0.212441	-0.0623048	-0.286211
1959	785	PFD0730w	215	-0.202195	0.0644981	-0.395125
1960	786	PFD0735c	2364	0.39304	0.354302	0.339169
1961	787	PFD0711c	14	-1.47489	-1.04881	-1.56131
1962	787	PFD0711c	3	-1.98381	-0.335308	-1.13621
1963	788	PFD0740w	828	0.302069	0.215018	0.159599
1964	788	PFD0740w	283	-0.0695216	0.985215	0.816507
1965	789	PFD0745c	244	-0.101298	-0.0288799	-0.484786
1966	790	PFD0750w	44	-2.23551	-1.25635	-1.90044
1967	790	PFD0750w	157	-0.938492	-0.516723	-0.84111
1968	791	PFD0755c	277	-0.558306	-0.566714	-0.670143
1969	792	PFD0760c	411	-0.192009	-0.419096	-0.680435
1970	793	PFD0765w	592	0.105309	0.140433	-0.311742
1971	794	PFD0770c	252	-0.41592	0.314568	-0.0482744
1972	794	PFD0770c	20	-0.710644	-0.30924	-0.0280539
1973	794	PFD0770c	42	-1.39671	-0.468487	-1.22471
1974	795	PFD0775c	23	-1.68444	-1.09434	-1.07379
1975	795	PFD0775c	29	-1.52988	-0.83021	-1.10398
1976	795	PFD0775c	40	-1.29324	-0.673779	-1.68165
1977	795	PFD0775c	43	-1.67973	-1.00181	-1.56924
1978	795	PFD0775c	36	-1.65508	-1.18489	-1.73051
1979	795	PFD0775c	56	-0.386456	-0.0963993	-0.933865
1980	795	PFD0775c	422	0.232477	0.425189	0.144402
1981	796	PFD0780w	609	0.552221	0.606669	0.384068
1982	797	PFD0785c	295	-0.0111591	0.553297	0.136156
1983	798	PFD0790c	1815	0.4075	0.621137	0.506043
1984	799	PFD0795w	112	-0.824971	0.113072	-0.43087
1985	799	PFD0795w	1004	0.0982416	0.787468	0.49801
1986	799	PFD0795w	26	-1.66492	-0.936593	-1.10933
1987	799	PFD0795w	21	-1.74308	-1.53124	-1.95183
1988	800	PFD0800c	406	0.879843	0.45748	0.35982
1989	801	PFD0805w	192	-0.259679	-0.423912	-0.819905
1990	802	PFD0810w	3	-3.18442	-2.42573	-2.90058
1991	802	PFD0810w	19	-2.19824	-0.963385	-2.36725
1992	802	PFD0810w	197	-0.281409	0.530768	-0.0346659
1993	803	PFD0815c	2485	0.207805	0.174595	-0.0628972
1994	804	PFD0820w	109	-0.306198	-0.999864	-1.00755
1995	804	PFD0820w	107	-1.33263	-1.09902	-1.58229
1996	805	PFD0825c	19	-1.58735	-1.5801	-1.68007
1997	805	PFD0825c	55	-1.28274	-1.09375	-1.03942
[truncated: 11,421 more rows]

## Sheet: TSS_Watanabe
Supplemental Table S3. Watanabe cDNA putative transcription start sites log2 ratio of histone enrichment.
The median log2 ratio of H4 ChIP divided by genomic DNA hybridization intensity for all probes in a 150bp window surrounding all the putative transcription start sites prediced by Malaria Full cDNA Database was calculated for ring, trophozoite and schizont stages. Gene is the PlasmoDB Gene ID number. Position information is relative to PlasmoDB version 5.3 P. falciparum genome sequence.
Name of the adjacent gene (upstream)	Gene product of the adjacent gene (upstream)	Chr	Position	Strand	Number of Probes in 150bp window	Ring	Trophozoite	Schizont
PFA0010c	rifin	1	6744	0	54	0.17521	0.519896	0.910343
PFA0005w	erythrocyte membrane protein 1 (PfEMP1)	1	29313	1	6	0.645845	0.245661	0.606092
PFA0055c	hypothetical protein, conserved in P. falciparum	1	67555	0	20	0.156351	-0.136294	0.52398
PFA0105w	stevor	1	98636	1	3	-2.58299	-1.76906	-2.46325
PFA0110w	ring-infected erythrocyte surface antigen precursor	1	104567	1	15	-2.02364	-1.50337	-1.57604
PFA0125c	Ebl-1 like protein, putative	1	109992	0	28	-0.985689	-0.379699	-1.31183
PFA0130c	Serine/Threonine protein kinase, putative	1	117026	0	35	-1.31955	-0.980579	-1.86575
PFA0130c	Serine/Threonine protein kinase, putative	1	117063	0	29	-1.30585	-0.891306	-1.94589
PFA0140c	hypothetical protein	1	121665	0	31	-1.59168	-1.1242	-1.69291
PFA0145c	aspartyl-tRNA synthetase	1	130998	0	42	-1.63074	-1.20538	-1.24103
PFA0155c	hypothetical protein	1	134200	0	16	-0.585409	-0.815331	-0.911631
PFA0165c	hypothetical protein	1	143325	0	37	-1.40804	-0.706549	-1.32434
PFA0210c	hypothetical protein	1	171935	0	20	-0.439074	-0.477367	-0.396027
PFA0230c	hypthetical protein	1	184791	0	4	-0.0693449	-0.00283559	0.472077
PFA0215w	hypothetical protein	1	189829	1	17	-1.38246	-1.2114	-1.42215
PFA0205w	hypothetical protein	1	192213	1	21	-0.235449	0.061501	-0.782411
PFA0220w	ubiquitin carboxyl-terminal hydrolase, putative	1	201930	1	14	-0.906983	-0.89328	-0.764162
PFA0255c	hypothetical protein	1	205832	0	16	-1.13382	-1.01484	-1.16702
PFA0260c	hypothetical protein	1	224585	0	13	-1.31222	-0.937597	-0.972255
PFA0260c	hypothetical protein	1	224601	0	13	-1.31222	-0.937597	-0.972255
PFA0265c	hypothetical protein	1	226157	0	26	-0.345977	-0.429761	-0.265395
PFA0270c	hypothetical protein	1	227524	0	30	-0.630848	-0.34885	-0.561245
PFA0280w	asparagine-rich antigen Pfa35-2	1	239489	1	38	0.392516	0.517604	0.164342
PFA0290w	DNA binding protein, putative	1	253422	1	44	-1.63141	-1.06445	-1.27565
PFA0290w	DNA binding protein, putative	1	253810	1	50	-0.382931	-0.378822	-0.575214
PFA0300c	vacuolar ATP synthase, putative	1	258790	0	37	-0.621595	-0.406616	-0.823997
PFA0295c	hypothetical protein	1	259892	0	13	-0.888974	-0.550594	-0.424154
PFA0305c	hypothetical protein	1	262121	0	7	-1.07958	-0.249251	-1.07868
PFA0375c	patched family protein, putative	1	302889	0	24	-1.25417	-1.0029	-0.976126
PFA0375c	patched family protein, putative	1	304584	0	22	-0.625515	-0.419682	-0.428068
PFA0395c	hypothetical protein	1	310860	0	0	0	0	0
PFA0395c	hypothetical protein	1	311718	0	0	0	0	0
PFA0390w	DNA repair exonuclease, putative	1	325235	1	16	1.18297	1.00944	0.890525
PFA0415c	hypothetical protein	1	330745	0	33	-0.453745	-0.575824	-0.141999
PFA0415c	hypothetical protein	1	331208	0	11	-1.50431	-0.795225	-1.28227
PFA0405w	hypothetical protein	1	337854	1	19	-1.10132	-0.889342	-0.983911
PFA0415c	hypothetical protein	1	347499	0	30	-2.11169	-1.56217	-2.10613
PFA0410w	hypothetical protein	1	349717	1	10	-1.66432	-1.42857	-1.22211
PFA0430c	hypothetical protein	1	356992	0	75	2.13525	1.32114	2.49494
PFA0420w	hypothetical protein	1	358833	1	17	0.199774	-0.300647	0.113072
PFA0435w	hypothetical protein	1	364360	1	17	-0.0737546	-0.122253	-0.0276441
PFA0465c	N-terminal acetyltransferase, putative	1	376473	0	8	-0.361412	-0.365558	-0.0902532
PFA0465c	N-terminal acetyltransferase, putative	1	376491	0	8	-0.361412	-0.365558	-0.0902532
PFA0495c	selenocysteine-specific elongation factor selB homologue, putative	1	381000	0	18	-1.84754	-1.34938	-1.42479
PFA0495c	selenocysteine-specific elongation factor selB homologue, putative	1	381257	0	0	0	0	0
PFA0445w	hypothetical protein	1	381491	1	40	-0.576952	-0.20035	-0.434526
PFA0485w	hypothetical protein	1	389372	1	22	0.379914	0.340618	0.543527
PFA0530c	hypothetical protein, conserved	1	416659	0	16	-1.09644	-1.11541	-1.09026
PFA0535c	kinesin, putative	1	422082	0	26	-0.955124	-1.10905	-1.16813
PFA0555c	UMP-CMP kinase, putative	1	436576	0	24	-1.90342	-1.19279	-1.64325
PFA0560c	hypothetical protein	1	443011	0	0	0	0	0
PFA0575c	hypothetical protein, conserved	1	445997	0	1	-2.59876	-1.77269	-2.44254
PFA0570w	hypothetical protein	1	447489	1	4	-1.07593	0.0231249	-0.712368
PFA0610c	hypothetical protein, conserved in P. falciparum	1	454316	0	19	-0.448032	-0.38383	-0.612269
PFA0620c	glutamic acid-rich protein (garp)	1	484282	0	25	-0.185181	-0.223157	0.300769
PFA0635c	hypothetical protein	1	504421	0	15	-0.882605	-0.765313	-0.495458
PFA0680c	hypothetical protein, conserved in P. falciparum	1	541011	0	27	-0.726761	-0.531678	-0.724034
PFA0665w	hypothetical protein	1	543712	1	21	-0.779502	-0.521563	-0.923048
PFB0080c	hypothetical protein	2	74571	0	34	-0.706634	-0.691066	-0.468866
PFB0085c	hypothetical protein	2	79183	0	16	-0.751681	-0.640805	-0.660491
PFB0095c	erythrocyte membrane protein 3	2	89441	0	19	-0.434331	-0.327565	-0.363579
PFB0100c	knob associated histidine-rich protein	2	99672	0	19	-0.354851	-0.370106	-0.375945
PFB0105c	hypothetical protein	2	106482	0	7	-0.492266	-0.848682	-0.349771
PFB0106c	hypothetical protein	2	111236	0	35	-2.11026	-1.75255	-1.88423
PFB0125c	hypothetical protein	2	114635	0	3	-1.5658	-1.09279	-2.29112
PFB0110w	hypothetical protein	2	120471	1	3	-2.03561	-1.24222	-2.18197
PFB0115w	hypothetical protein	2	127342	1	10	-1.56811	-1.70366	-1.31821
PFB0115w	hypothetical protein	2	127597	1	7	0.997369	1.45658	0.851592
PFB0150c	protein kinase, putative	2	148653	0	8	-0.945678	-0.431557	-1.33544
PFB0161c	hypothetical protein	2	159921	0	9	-1.61143	-1.21532	-1.65727
PFB0177c	hypothetical protein	2	173887	0	68	-1.21768	-0.318109	-1.3535
PFB0190c	hypothetical protein	2	175171	0	24	-0.662996	-0.31828	-0.625565
PFB0185w	hypothetical protein	2	192154	1	18	-1.29147	-0.73909	-0.9628
PFB0185w	hypothetical protein	2	192798	1	31	-0.427975	0.196008	-0.630358
PFB0235w	hypothetical protein	2	223031	1	29	-0.0712845	-0.0880404	-0.117813
PFB0240w	hypothetical protein, conserved	2	227799	1	3	-2.83188	-2.23665	-2.50287
PFB0250w	hypothetical protein	2	230957	1	19	-1.47244	-1.34442	-1.88902
PFB0285c	hypothetical protein	2	244626	0	23	-1.29452	-1.73158	-1.7477
PFB0270w	hypothetical protein, conserved	2	248867	1	7	0.515751	0.709835	1.13074
PFB0270w	hypothetical protein, conserved	2	248889	1	10	0.607708	0.826956	0.989252
PFB0275w	hypothetical protein, conserved	2	251861	1	7	-2.39785	-1.0607	-2.93208
PFB0279w	hypothetical protein	2	254578	1	8	2.12089	0.887987	2.48417
PFB0280w	hypothetical protein	2	271392	1	37	-1.06169	-0.885646	-0.854326
PFB0305c	merozoite surface protein 5	2	274739	0	31	-0.370872	-0.00842777	-0.414315
PFB0305c	merozoite surface protein 5	2	274775	0	36	-1.00237	-0.516443	-0.788605
PFB0310c	merozoite surface protein 4	2	276665	0	18	-0.537797	-0.0335761	-0.956579
PFB0310c	merozoite surface protein 4	2	276686	0	24	-0.393112	0.13378	-0.69315
PFB0320c	hypothetical protein, conserved	2	279094	0	23	-1.71373	-0.980328	-1.67792
PFB0320c	hypothetical protein, conserved	2	279204	0	23	-1.92224	-1.24476	-1.85089
PFB0295w	adenylosuccinate lyase, putative	2	281536	1	29	-0.158783	0.0561935	0.00520415
PFB0315w	41 kDa antigen	2	283641	1	18	1.1256	1.06169	0.937244
PFB0325c	cysteine protease, putative	2	288732	0	2	1.1519	0.848486	1.03106
PFB0335c	cysteine protease, putative	2	297840	0	20	-1.13334	-1.6187	-1.24447
PFB0345c	cysteine protease, putative	2	307168	0	10	-1.41921	-1.26353	-1.63191
PFB0345c	cysteine protease, putative	2	307204	0	10	-1.41921	-1.26353	-1.63191
PFB0370c	RNA-binding protein, putative	2	325758	0	58	-0.77218	-0.288939	-0.587931
PFB0370c	RNA-binding protein, putative	2	325973	0	22	1.02734	0.609051	0.976253
PFB0315w	41 kDa antigen	2	327294	1	29	-0.687156	-0.30545	-0.597158
PFB0391c	hypothetical protein	2	350876	0	26	-0.91269	-0.0487533	-0.796117
PFB0425c	hypothetical protein	2	386586	0	62	-1.48867	-0.78194	-1.4691
PFB0460c	hypothetical protein	2	406561	0	7	0.228513	-0.510407	0.636848
PFB0420w	2C-methyl-D-erythritol 2,4-cyclodiphosphate synthase	2	409387	1	23	-2.37543	-1.02642	-2.26939
PFB0450w	Sec61-gamma subunit of protein translocation complex, putative	2	412175	1	0	0	0	0
PFB0465c	hypothetical protein	2	421533	0	8	-3.23817	-2.86886	-2.63763
PFB0455w	ribosomal L37ae protein, putative	2	425812	1	56	-1.20605	-1.43985	-1.87685
PFB0500c	rab5 protein, putative	2	443292	0	10	-0.41902	-0.737943	-0.798449
PFB0501c	hypothetical protein	2	456459	0	13	-1.30169	-0.811677	-1.02905
PFB0530c	hypothetical protein	2	462546	0	27	-1.41094	-2.00146	-1.90487
PFB0510w	hypothetical protein	2	467642	1	34	-1.42672	-0.876063	-1.13685
PFB0515w	hypothetical protein	2	469534	1	26	-0.296447	-0.517266	0.0764806
PFB0545c	ribosomal protein L7/L12, putative	2	479124	0	56	-0.63061	-0.189932	-0.502131
PFB0540w	hypothetical protein	2	491775	1	38	0.132432	-0.0191496	0.587136
PFB0540w	hypothetical protein	2	492054	1	7	-1.67447	-1.38121	-1.41318
PFB0560w	hypothetical protein	2	522772	1	16	-2.15645	-1.2942	-1.77475
PFB0580w	hypothetical protein	2	532686	1	22	-1.62416	-1.50077	-1.54342
PFB0590w	hypothetical protein	2	537365	1	9	-1.38699	-1.65001	-1.17555
PFB0590w	hypothetical protein	2	537448	1	7	-1.77653	-2.10359	-1.66963
PFB0595w	heat shock 40 kDa protein, putative	2	541679	1	4	-1.02904	-1.48489	-1.64365
PFB0595w	heat shock 40 kDa protein, putative	2	541720	1	10	-1.21551	-1.51148	-1.77211
PFB0615c	hypothetical protein	2	545869	0	43	-1.13606	-0.983055	-0.801007
PFB0605w	Ser/Thr protein kinase, putative	2	556789	1	24	-1.21933	-1.13996	-0.985048
PFB0645c	Ribosomal protein L13, putative	2	573683	0	13	-0.800766	-0.413505	-0.672296
PFB0685c	acyl-CoA synthetase	2	602134	0	30	-1.45532	-0.673385	-1.47654
PFB0665w	Ser/Thr protein kinase, putative	2	604313	1	6	-1.48885	-1.19899	-1.62496
PFB0675w	hypothetical protein	2	609899	1	33	-1.27909	-0.795169	-1.22533
PFB0687c	RING zinc finger protein, putative	2	619959	0	44	-0.585733	-0.212771	-0.277192
PFB0710c	hypothetical protein	2	637946	0	11	0.742992	0.583426	0.899643
PFB0720c	hypothetical protein, conserved	2	639450	0	0	0	0	0
PFB0710c	hypothetical protein	2	645022	0	15	-2.19898	-1.73741	-1.87072
PFB0725c	hypothetical protein	2	653886	0	25	-1.3777	-1.20062	-1.40747
PFB0715w	DNA-directed RNA polymerase II second largest subunit, putative	2	657670	1	12	-1.13701	-1.31756	-1.26469
PFB0745w	hypothetical protein	2	675399	1	35	-0.488284	-0.299981	-0.92368
PFB0755w	hypothetical protein	2	685756	1	10	-2.06356	-1.94492	-1.39313
PFB0765w	hypothetical protein	2	690969	1	17	0.0134069	0.0834217	-0.502096
PFB0814c	hypothetical protein	2	717099	0	1	-1.49464	-1.59395	-2.05856
PFB0810w	hypothetical protein	2	720422	1	36	-0.984007	-0.0715481	-1.24123
PFB0855c	hypothetical protein	2	737270	0	24	-1.38987	-0.891355	-1.21009
PFB0855c	hypothetical protein	2	737833	0	32	-0.433009	-0.72221	-0.690773
PFB0860c	RNA helicase, putative	2	749596	0	0	0	0	0
PFB0886c	hypothetical protein	2	765225	0	46	-0.361915	-0.291648	-0.688477
PFB0886c	hypothetical protein	2	766812	0	31	0.0516515	-0.363203	-0.431519
PFB0880w	hypothetical protein, conserved	2	772041	1	28	-1.83984	-1.76137	-1.55154
PFB0885w	40S ribosomal protein S30, putative	2	774485	1	6	1.37103	0.397828	1.27389
PFB0885w	40S ribosomal protein S30, putative	2	775124	1	17	-1.70332	-1.40293	-1.54027
PFB0900c	hypothetical protein	2	783097	0	27	-2.54423	-1.70182	-2.57111
PFB0905c	hypothetical protein	2	784926	0	8	-1.77561	-1.13386	-2.14369
PFB0915w	liver stage antigen 3	2	798400	1	50	0.916857	0.108667	0.653276
PFB0923c	hypothetical protein	2	810983	0	0	0	0	0
PFB0923c	hypothetical protein	2	811389	0	32	-2.2418	-1.90717	-2.11225
PFB0946c	hypothetical protein	2	825199	0	5	0.917867	1.34749	0.766402
PFB0925w	hypothetical protein	2	830788	1	6	0.107763	0.767419	-0.12192
PFB0925w	hypothetical protein	2	831050	1	1	-2.19842	-1.7173	-1.04637
PFB0930w	hypothetical protein	2	833247	1	0	0	0	0
PFB0955w	stevor, degenerate, putative	2	871651	1	0	0	0	0
PFB1030w	hypothetical protein	2	904340	1	12	-0.790014	-0.292153	-1.08612
PFB1055c	erythrocyte membrane protein 1 (PfEMP1)	2	924043	0	6	-1.87078	-1.25875	-2.10887
PFC0005w	Var Protein, putative	3	33231	1	5	-0.0205459	0.148657	-0.272972
PFC0080c	hypothetical protein	3	89750	0	49	-1.12757	-0.615041	-1.06242
PFC0055w	hypothetical protein	3	100268	1	19	-1.59621	-1.13581	-1.17939
PFC0115c	VAR pseudogene	3	106925	0	3	1.13668	0.97386	0.117352
PFC0115c	VAR pseudogene	3	106930	0	3	1.13668	0.97386	0.117352
PFC0090w	hypothetical protein	3	109175	1	13	-0.984592	-1.06264	-1.25939
PFC0126c	hypothetical protein	3	127551	0	20	-0.814926	-0.936398	-0.294854
PFC0110w	Cytoadherence linked asexual protein, CLAG	3	131728	1	33	-0.560147	-0.429507	-0.249988
PFC0110w	Cytoadherence linked asexual protein, CLAG	3	131788	1	38	-0.115493	-0.105966	0.282438
PFC0135c	conserved protein	3	146373	0	24	0.291084	-0.012734	0.630903
PFC0125w	ABC transporter, putative	3	165672	1	24	-1.37242	-0.993954	-1.4501
PFC0170c	dihydrolipoamide acyltransferase, putative	3	172851	0	11	-0.364159	-0.422383	-0.0287555
PFC0150w	hypothetical protein, conserved	3	174483	1	25	-2.08879	-1.58602	-1.99668
PFC0160w	binding protein, putative	3	178656	1	23	0.157573	0.178156	0.0351568
PFC0160w	binding protein, putative	3	178664	1	27	-0.146297	-0.0599131	-0.23392
PFC0165w	hypothetical protein	3	190088	1	6	-2.81572	-2.62804	-2.96877
PFC0180c	hypothetical protein	3	194347	0	29	-1.1156	-1.16913	-1.19908
PFC0175w	IBR domain protein, putative	3	199901	1	18	0.0628271	0.0427832	0.0627508
PFC0195w	hypothetical protein	3	214594	1	24	-0.0868279	0.424767	-0.0557966
PFC0215c	hypothetical protein	3	219582	0	47	-1.27247	-0.418372	-1.30688
PFC0200w	60S Ribosomal protein L44, putative	3	223654	1	30	0.035496	0.0928881	-0.0117683
PFC0230c	hypothetical protein	3	232067	0	29	-0.658454	-0.576246	-0.630843
PFC0230c	hypothetical protein	3	244378	0	18	-0.171638	-0.930888	-0.686041
PFC0220w	hypothetical protein	3	247040	1	25	-1.33891	-1.50559	-1.04849
PFC0245c	hypothetical protein	3	255514	0	2	-1.84711	-1.92772	-1.98992
PFC0245c	hypothetical protein	3	258000	0	14	-0.195571	-0.256848	-0.303969
PFC0250c	AP endonuclease (DNA-(apurinic or apyrimidinic site) lyase), putative	3	270618	0	0	0	0	0
PFC0255c	ubiquitin-conjugating enzyme E2, putative	3	274496	0	7	-2.19625	-0.599314	-2.26465
PFC0261c	hypothetical protein	3	276800	0	7	-0.0192557	-0.196992	0.180963
PFC0262c	hypothetical protein	3	282807	0	25	-0.991135	-0.681019	-1.01954
PFC0271c	glutaredoxin, putative	3	287926	0	22	-2.58313	-2.11523	-2.46498
PFC0260w	hypothetical protein	3	289112	1	16	-0.108932	-0.0688847	-0.418747
PFC0280c	hypothetical protein	3	292998	0	6	-1.69581	-1.68093	-1.74946
PFC0280c	hypothetical protein	3	294420	0	7	0.253	-0.0066443	0.858484
PFC0281w	hypothetical protein	3	300888	1	20	-1.36264	-0.804357	-0.938358
PFC0282w	hypothetical protein	3	307158	1	2	0.698206	0.0828663	0.456165
PFC0315c	hypothetical protein	3	318870	0	15	-1.78004	-1.24314	-1.82103
PFC0315c	hypothetical protein	3	319291	0	24	-1.92263	-1.82491	-1.95751
PFC0325c	hypothetical protein	3	322045	0	28	-1.79605	-1.44339	-1.7365
PFC0305w	EB1 homolog, putative	3	322556	1	44	-2.6214	-1.56773	-2.41734
PFC0335c	hypothetical protein	3	332867	0	18	-1.2003	-0.478655	-0.900494
PFC0340w	DNA polymerase delta small subunit, putative	3	352624	1	30	-1.59922	-1.14025	-1.32584
PFC0355c	hypothetical protein	3	361124	0	40	-0.983817	-0.880017	-0.764002
PFC0355c	hypothetical protein	3	361271	0	31	-2.71915	-2.19179	-2.51114
PFC0375c	hypothetical protein	3	363374	0	21	-1.3431	-0.255167	-1.06812
PFC0345w	hypothetical protein	3	365250	1	65	-2.28696	-1.8413	-1.71029
PFC0345w	hypothetical protein	3	366402	1	17	-0.822877	-0.934569	-0.468134
PFC0360w	hypothetical protein, conserved	3	369292	1	50	0.137288	-0.186491	0.397219
PFC0370w	hypothetical protein	3	374586	1	22	-1.23251	-0.654379	-1.13699
PFC0381c	hypothetical protein	3	380050	0	22	-1.04748	-0.554126	-0.952925
PFC0381c	hypothetical protein	3	380417	0	14	-1.61777	-1.42544	-1.20304
PFC0385c	serine/threonine protein kinase, putative	3	391105	0	68	0.358057	0.816758	0.340429
PFC0390w	hypothetical protein, conserved	3	399254	1	3	-1.00344	-0.819738	-1.30251
PFC0395w	asparagine synthetase, putative	3	403844	1	10	-1.09167	-0.720208	-1.53434
PFC0395w	asparagine synthetase, putative	3	403946	1	10	-1.50039	-1.29667	-1.59755
PFC0410w	rat BRAIN protein-like	3	417074	1	45	-0.840779	-0.850354	-0.787912
PFC0410w	rat BRAIN protein-like	3	417242	1	29	-0.903615	-0.201731	-1.37151
PFC0425w	hypothetical protein	3	427372	1	8	1.78206	1.52722	2.3695
PFC0425w	hypothetical protein	3	438974	1	39	-1.35612	-0.953332	-1.17759
PFC0430w	hypothetical protein	3	443696	1	14	-1.523	-0.940768	-1.1006
PFC0435w	hypothetical protein	3	459666	1	7	-1.25426	-1.53572	-0.845113
PFC0455w	hypothetical protein	3	465448	1	34	-0.978059	-0.901799	-0.958822
PFC0460w	hypothetical protein	3	470539	1	0	0	0	0
PFC0486c	hypothetical protein	3	480216	0	34	-0.703585	-0.186851	-0.675486
PFC0486c	hypothetical protein	3	480295	0	18	-1.44494	-1.43344	-1.57202
PFC0490w	hypothetical protein	3	499226	1	45	-0.555422	-0.472584	-0.458085
PFC0510w	zinc finger protein, putative	3	518562	1	18	-0.733961	-0.767475	-0.864045
chr3-tRNA-Ile-1	tRNA-Ile	3	523622	0	31	-2.14629	-1.51749	-1.74976
chr3-tRNA-Ile-1	tRNA-Ile	3	523785	0	19	-0.623355	-0.352712	-0.663486
PFC0520w	26S proteasome regulatory subunit S14, putative	3	524981	1	32	-2.41951	-1.90749	-2.07605
chr3-tRNA-Val-1	tRNA-Val	3	530817	1	18	-0.545573	-0.501157	-0.875364
PFC0540w	hypothetical protein	3	536239	1	30	-1.241	-0.975019	-1.10181
PFC0560c	hypothetical protein	3	542008	0	8	-0.32231	-0.702766	-0.287442
PFC0570c	hypothetical protein	3	545024	0	25	-2.05296	-1.28406	-1.95203
PFC0571c	hypothetical protein	3	551353	0	11	-1.1589	-1.13463	-0.815903
PFC0571c	hypothetical protein	3	554859	0	27	-0.476079	-0.547174	-0.632957
PFC0565w	hypothetical protein	3	555765	1	14	-0.006373	-0.220398	-0.455017
PFC0610c	hypothetical protein	3	577612	0	5	-2.03156	-1.52915	-2.01938
PFC0581w	hypothetical protein	3	580296	1	3	-0.445182	-0.915472	-0.712953
PFC0635c	translation initiation factor E4, putative	3	590662	0	21	-0.979632	-0.604574	-1.02675
PFC0605w	hypothetical protein	3	600830	1	21	-0.0465588	0.358974	0.273773
PFC0670c	hypothetical protein	3	611005	0	0	0	0	0
PFC0645w	hypothetical protein	3	621990	1	43	-0.824983	-0.458331	-0.437429
PFC0675c	hypothetical protein	3	628348	0	19	-1.70249	-0.918746	-1.64475
PFC0685w	hypothetical protein	3	640435	1	33	-0.980912	-0.901835	-1.18003
PFC0695w	hypothetical protein	3	645091	1	19	-1.1845	-0.612545	-1.18694
PFC0715c	hypothetical protein	3	655533	0	25	0.849548	0.386521	1.08916
PFC0701w	hypothetical protein	3	655827	1	12	-0.605972	-0.701585	-0.6812
PFC0701w	hypothetical protein	3	655990	1	32	-1.48678	-0.923599	-1.79348
PFC0725c	transporter, putative	3	662256	0	29	-1.17642	-0.910208	-1.15056
PFC0710w	inorganic pyrophosphatase, putative	3	663101	1	9	-2.41024	-1.59346	-2.12182
PFC0740c	binding protein, putative	3	668254	0	22	-1.98315	-1.21596	-2.03471
PFC0720w	hypothetical protein	3	670184	1	12	-0.488293	0.0269696	-0.308638
PFC0745c	proteasome component C8, putative	3	678330	0	14	-0.0790461	-0.829075	0.247581
PFC0755c	protein kinase, putative	3	680765	0	25	-1.00519	-1.00757	-0.969537
PFC0755c	protein kinase, putative	3	680851	0	15	-0.335173	-0.347539	-0.1798
PFC0765c	hypothetical protein	3	706668	0	22	-1.46256	-1.21427	-1.26574
PFC0800w	band 7-related protein	3	743979	1	4	1.55309	1.03929	1.11484
PFC0805w	DNA-directed RNA polymerase II, putative	3	763533	1	11	0.836448	0.763942	0.862736
PFC0835c	hypothetical protein	3	790140	0	14	-0.831029	-0.794685	-0.932357
PFC0831w	triosephophate isomerase, putative	3	791512	1	19	-0.385635	0.28433	-0.332883
PFC0850c	hypothetical protein	3	800072	0	8	-1.46466	-1.30144	-0.929504
PFC0855w	ubiquitin-conjugating enzyme, putative	3	806944	1	33	-0.112303	0.123403	-0.274076
PFC0865w	RNA-binding protein, putative	3	814313	1	23	-2.02639	-1.64732	-1.74298
PFC0865w	RNA-binding protein, putative	3	814323	1	23	-2.02639	-1.64732	-1.74298
PFC0905c	hypothetical protein	3	831985	0	42	-0.216997	-0.0866713	-0.323035
PFC0886w	hypothetical protein	3	836989	1	54	0.44923	0.153543	0.131883
PFC0930c	hypothetical protein	3	860889	0	18	-0.585176	-0.801162	-1.00627
PFC0930c	hypothetical protein	3	861443	0	26	-0.956039	-0.834544	-0.963021
PFC0910w	hypothetical protein	3	861519	1	25	0.524428	0.555914	0.614012
PFC0912w	hypothetical protein	3	865891	1	26	-1.21795	-0.707524	-1.02047
PFC0915w	ATP-dependent RNA helicase, putative	3	871409	1	5	-1.26235	-1.15037	-1.42742
PFC0920w	histone H2A variant, putative	3	874262	1	7	1.35385	0.852937	1.17654
PFC0940c	hypothetical protein	3	886215	0	44	-1.26663	-0.881866	-1.27799
PFC0950c	peptidase, putative	3	889125	0	65	1.00605	1.03265	1.00862
PFC0960c	hypothetical protein	3	897043	0	14	-2.23012	-1.79978	-2.08004
PFC0945w	protein kinase, putative	3	897246	1	15	-1.20392	-1.22827	-0.991756
PFC0965w	hypothetical protein	3	909667	1	4	-0.773135	0.32428	-0.805318
PFC0980c	hypothetical protein	3	925874	0	14	-1.51953	-1.41462	-1.45019
PFC1005c	HesB-like domain protein	3	937207	0	37	-1.43434	-1.38734	-1.63602
PFC0970w	hypothetical protein	3	938340	1	38	-1.53471	-1.08089	-1.75403
PFC1011c	hypothetical protein	3	943425	0	56	0.102499	-0.209282	-0.309046
PFC1020c	40S ribosomal protein S3A, putative	3	959097	0	38	-0.367035	-0.580306	-0.323639
PFC1045c	hypothetical protein	3	967073	0	1	0.101266	0.167356	-0.43256
PFC1030w	hypothetical protein	3	973509	1	18	0.100759	0.157949	-0.516759
PFC1040w	hypothetical protein	3	982892	1	49	-1.34572	-0.559762	-1.47705
PFC1050w	hypothetical protein	3	985284	1	31	-1.29956	-0.952504	-1.50305
PFC1070c	VARC pseudogene	3	990770	0	19	0.426679	0.182464	0.291478
PFC1120c	var (3D7-varT3-2)	3	1029207	0	1	1.38954	-0.267701	1.89707
PFD0005w	erythrocyte membrane protein 1 (PfEMP1)	4	42229	1	0	0	0	0
PFD0005w	erythrocyte membrane protein 1 (PfEMP1)	4	44960	1	0	0	0	0
PFD0085c	ATP-dept. acyl-coa synthetase, putative	4	112564	0	7	0.726507	0.571909	0.372913
PFD0095c	hypothetical protein	4	122697	0	19	-1.78096	-1.04208	-1.17036
PFD0100c	hypothetical protein	4	136529	0	74	0.0180095	0.303046	0.442442
PFD0115c	hypothetical protein	4	141793	0	11	-0.117653	-0.15828	0.414525
PFD0075w	hypothetical protein, conserved in P. falciparum	4	143881	1	11	-0.774026	-0.885783	-1.00835
PFD0125c	rifin	4	155304	0	8	-1.15737	-0.648778	-1.35415
PFD0125c	rifin	4	158942	0	16	-1.12444	-0.837633	-0.865334
PFD0155c	hypothetical protein	4	183872	0	12	-0.897927	-1.01682	-1.15899
chr4-tRNA-Asn-1	tRNA-Asn	4	184308	1	2	-0.669511	-0.430726	-0.624479
PFD0150w	hypothetical protein	4	188537	1	28	-0.915755	-0.703399	-0.683878
PFD0185c	hypothetical protein, conserved	4	216273	0	9	1.03584	0.276667	1.07139
PFD0195c	hypothetical protein	4	221267	0	16	-2.09208	-1.46034	-1.83102
PFD0190w	hypothetical protein	4	251667	1	34	-0.461135	-0.337445	-0.325321
PFD0235c	hypothetical protein	4	270219	0	39	0.34864	0.379373	0.514566
PFD0245c	ATP-dependant RNA helicae-like protein	4	275117	0	3	-1.68985	-0.758449	-1.38436
PFD0245c	ATP-dependant RNA helicae-like protein	4	277410	0	60	1.03051	0.897294	1.13668
PFD0260c	sequestrin	4	283612	0	1	-1.74058	-0.460825	-1.23469
PFD0225w	hypothetical protein	4	285284	1	12	-1.34373	-0.646263	-1.07375
PFD0255w	Plasmodium yoelii blood stage membrane protein ag-1	4	297428	1	28	-0.961159	-0.760247	-0.861948
PFD0265w	splicing factor	4	309450	1	3	-2.18375	-1.46601	-2.1553
PFD0295c	hypothetical protein	4	320374	0	31	-1.17112	-0.70548	-1.29407
PFD0305c	vacuolar ATP synthase subunit b	4	325871	0	16	-1.37327	-1.10276	-1.22493
PFD0305c	vacuolar ATP synthase subunit b	4	325916	0	27	-1.63277	-1.34534	-1.43527
PFD0290w	hypothetical protein	4	327024	1	17	-0.585932	-0.593258	-0.382771
PFD0315c	hypothetical protein	4	332007	0	7	-1.77921	-1.82161	-1.66488
PFD0315c	hypothetical protein	4	332203	0	11	-1.07917	-0.840385	-1.15306
PFD0300w	hypothetical protein	4	335247	1	0	0	0	0
PFD0300w	hypothetical protein	4	335284	1	3	-0.931554	-1.39131	-0.509088
PFD0320c	hypothetical protein	4	345051	0	13	1.98156	1.19715	1.66305
PFD0320c	hypothetical protein	4	347302	0	72	0.920305	0.513945	0.91977
PFD0325w	hypothetical protein	4	354296	1	17	-0.244036	-0.154645	-0.627541
PFD0345c	hypothetical protein	4	366928	0	14	-0.375685	0.15092	-0.696241
PFD0330w	hypothetical protein	4	369106	1	14	-0.840808	-0.307711	-0.514207
PFD0380c	hypothetical protein	4	375140	0	31	-0.560481	0.207114	-0.788262
PFD0360w	hypothetical protein	4	375952	1	26	0.656152	0.339053	0.913086
PFD0360w	hypothetical protein	4	376344	1	39	-2.11629	-1.43494	-1.98246
PFD0375w	hypothetical protein	4	391161	1	31	-1.97383	-1.49364	-1.72204
PFD0395c	hypothetical protein	4	400585	0	11	-0.86115	-0.152885	-1.40586
PFD0430c	hypothetical protein	4	418021	0	20	0.0811729	-0.122709	-0.0771724
PFD0425w	hypothetical protein	4	431105	1	25	0.167503	-0.264689	-0.959366
PFD0450c	hypothetical protein, conserved	4	442422	0	20	-1.94174	-1.23739	-2.06979
PFD0460c	hypothetical protein	4	445103	0	23	-1.32324	-0.116508	-1.33416
PFD0440w	hypothetical protein	4	445715	1	15	-1.25814	-1.38275	-1.45471
PFD0455w	ribosomal processing protein, putative	4	452460	1	24	-2.12389	-1.42963	-1.83623
PFD0475c	replication factor a protein, putative	4	460933	0	58	1.41457	1.43755	1.7661
PFD0480w	hypothetical protein	4	465704	1	25	-0.219434	0.0569262	-0.0793873
PFD0480w	hypothetical protein	4	466364	1	28	-2.27446	-1.34221	-1.90863
PFD0480w	hypothetical protein	4	466574	1	21	-0.89679	0.431569	-0.915077
PFD0495c	hypothetical protein	4	471047	0	20	-1.54122	-1.55608	-1.82353
PFD0495c	hypothetical protein	4	471075	0	26	-1.18979	-1.08147	-1.34559
PFD0530c	hypothetical protein	4	483709	0	15	-1.08766	-0.605947	-1.1209
PFD0515w	hypothetical protein, conserved	4	485852	1	25	-0.529703	-0.158919	-0.260092
PFD0530c	hypothetical protein	4	490403	0	75	1.49946	0.59518	1.95789
PFD0535w	hypothetical protein	4	494181	1	61	0.908444	1.08536	0.751141
PFD0535w	hypothetical protein	4	505712	1	30	-1.67692	-0.900491	-1.49009
chr4-tRNA-Glu-1	tRNA-Glu	4	524231	0	39	-1.06914	-0.537168	-0.949558
PFD0590c	DNA polymerase alpha	4	532950	0	16	-0.823885	-0.688204	-0.704224
PFD0600c	ribosomal protein, putative	4	542241	0	21	-1.22016	-1.27372	-1.18423
PFD0615c	erythrocyte membrane protein 1 (PfEMP1)	4	554470	0	35	-0.494276	-0.0707832	-0.423484
PFD0620c	rifin--related protein	4	561610	0	26	-2.5225	-2.07483	-2.32562
PFD0630c	erythrocyte membrane protein 1 (PfEMP1)	4	577183	0	13	-2.31544	-1.8499	-1.66159
PFD0635c	erythrocyte membrane protein 1 (PfEMP1)	4	592595	0	13	-2.51573	-1.75771	-1.65661
PFD0655w	VAR-related pseudogene	4	622135	1	23	-1.34306	-0.923192	-1.20394
PFD0670c	hypothetical protein	4	625396	0	34	-0.341013	-0.179155	-0.219267
PFD0670c	hypothetical protein	4	625590	0	13	-1.44487	-1.74929	-0.99178
PFD0685c	chromosome associated protein, putative	4	633552	0	21	-0.0244947	-0.399271	0.0859781
PFD0700c	RNA binding protein, putative	4	657781	0	28	-1.4916	-1.37125	-1.54628
PFD0715c	hypothetical protein, conserved	4	666666	0	12	-0.21302	-0.10959	0.385681
PFD0710w	GTP-binding protein, putative	4	672373	1	24	-1.3619	-0.803527	-1.05305
PFD0710w	GTP-binding protein, putative	4	672740	1	30	-0.604001	-0.988329	-0.65726
PFD0755c	adenylate kinase 1	4	694440	0	10	-1.87884	-1.56277	-1.72312
PFD0770c	ribosomal protein L15	4	700388	1	26	-2.1276	-1.45334	-2.06447
PFD0750w	nuclear cap-binding protein	4	701478	0	26	0.166312	-0.389993	-0.563537
PFD0775c	hypothetical protein	4	705978	0	14	-0.768709	-0.373916	-0.448349
PFD0775c	hypothetical protein	4	706015	0	11	-1.63307	-1.28782	-1.2958
PFD0785c	hypothetical protein	4	711484	0	21	-0.929563	-0.424834	-0.654994
PFD0765w	hypothetical protein	4	713362	1	48	-0.122	0.0160152	-0.318176
PFD0780w	glutamyl-tRNA(Gln) amidotransferase subunit A, putative	4	725043	1	39	-1.09638	-1.14452	-1.23762
PFD0815c	hypothetical protein	4	731301	0	19	-1.16061	-0.907461	-0.990653
PFD0795w	hypothetical protein	4	733074	1	19	-0.879012	-0.432872	-1.58742
PFD0805w	hypothetical protein	4	736611	1	7	-0.562417	-0.597668	-0.363204
PFD0805w	hypothetical protein	4	736628	1	4	-0.00599117	-0.144146	0.0437655
PFD0825c	RNA-binding protein of pumilio/mpt5 family, putative	4	747575	0	21	-1.0676	-1.07535	-0.779735
PFD0810w	small GTP-binding protein	4	749097	1	42	0.29608	-0.674493	-0.268861
PFD0850c	hypothetical protein	4	761947	0	20	-2.33544	-1.67316	-2.06744
PFD0830w	bifunctional dihydrofolate reductase-thymidylate synthase	4	762161	1	27	0.624716	0.542641	0.737845
PFD0870w	hypothetical protein	4	801161	1	35	-0.301976	0.197303	-0.649807
PFD0895c	Bet3 transport protein, putative	4	830814	0	42	-0.961937	-0.207741	-0.632545
PFD0895c	Bet3 transport protein, putative	4	832040	0	20	-0.0647688	0.130476	0.10463
PFD0895c	Bet3 transport protein, putative	4	833649	0	9	-3.19399	-3.24008	-2.95452
PFD0890w	hypothetical protein	4	841214	1	17	-1.42222	-0.495559	-1.77431
PFD0905w	hypothetical protein	4	850306	1	53	-1.41015	-0.927189	-1.52846
PFD0925w	hypothetical protein	4	861851	1	47	-0.571254	0.0751345	-0.727285
PFD0950w	ran binding protein 1	4	879603	1	26	-1.3667	-1.22394	-1.10992
PFD0950w	ran binding protein 1	4	879624	1	32	-1.66707	-1.43502	-1.4792
PFD0970c	hypothetical protein	4	883376	0	17	-2.99839	-2.15192	-3.02654
PFD0955w	hypothetical protein	4	883850	1	32	-0.736956	-0.388698	-0.702568
PFD0965w	hypothetical protein	4	886576	1	3	-0.31594	-0.0162794	0.527546
PFD0965w	hypothetical protein	4	889797	1	25	0.141374	0.0422821	-0.010885
PFD0965w	hypothetical protein	4	894702	1	44	-0.340679	0.486003	-0.0468292
PFD0995c	erythrocyte membrane protein 1 (PfEMP1)	4	912489	0	20	-1.75571	-1.31841	-1.86391
PFD0995c	erythrocyte membrane protein 1 (PfEMP1)	4	912967	0	11	-1.42714	-0.820091	-1.00346
PFD0980w	holo-(acyl-carrier protein) synthase, putative	4	923403	1	5	-0.799843	-0.252254	-0.672892
PFD0980w	holo-(acyl-carrier protein) synthase, putative	4	923995	1	34	-0.415756	0.00825626	-0.221529
PFD0985w	hypothetical protein	4	931420	1	57	0.277107	1.21381	0.814601
PFD0985w	hypothetical protein	4	932671	1	25	0.857991	1.63958	0.964789
PFD0995c	erythrocyte membrane protein 1 (PfEMP1)	4	938717	0	5	-0.141391	0.0790409	-0.154137
PFD1000c	erythrocyte membrane protein 1 (PfEMP1)	4	947041	0	15	-2.49985	-1.09519	-1.44529
PFD1005c	erythrocyte membrane protein 1 (PfEMP1)	4	958939	0	15	-2.99175	-1.5432	-2.18978
PFD1025w	VAR pseudogene	4	1002750	1	6	-0.853903	-1.21805	-1.29158
PFD1025w	VAR pseudogene	4	1002918	1	16	-0.656291	-0.881152	-1.20801
PFD1045c	erythrocyte membrane-associated antigen, putative	4	1020574	0	48	0.434266	0.479968	0.135217
PFD1040w	hypothetical protein	4	1024119	1	9	-3.07108	-2.64858	-2.90884
PFD1040w	hypothetical protein	4	1026136	1	26	-1.12495	-0.988843	-1.19124
PFD1050w	alpha-tubulin ii	4	1029638	1	8	-0.715426	-1.17222	-0.463724
PFD1060w	u5 small nuclear ribonucleoprotein-specific protein, putative	4	1037169	1	67	0.267208	0.68154	0.275929
PFD1060w	u5 small nuclear ribonucleoprotein-specific protein, putative	4	1044053	1	25	-2.06899	-1.33292	-1.75184
PFD1080w	hypothetical protein	4	1051973	1	10	-1.63818	-1.61532	-1.338
PFD1100c	hypothetical protein	4	1054347	0	56	-0.66918	-0.269047	-0.689273
PFD1115c	hypothetical protein	4	1057891	0	34	-1.26792	-1.02823	-1.11942
PFD1095w	hypothetical protein	4	1060028	1	20	-1.40771	-0.484252	-0.976708
PFD1125c	hypothetical protein	4	1076371	0	2	-3.44065	-2.82418	-3.0476
PFD1125c	hypothetical protein	4	1076394	0	2	-3.44065	-2.82418	-3.0476
PFD1190c	hypothetical protein	4	1118821	0	2	-0.494665	-0.135836	-1.05672
PFD1175w	Plasmodium falciparum trophozoite antigen r45-like protein	4	1122746	1	37	-0.3007	0.550181	0.0616098
PFD1215w	hypothetical protein	4	1152540	1	2	-1.07044	-0.140172	-0.828898
PFE0005w	erythrocyte membrane protein 1 (PfEMP1)	5	20541	1	5	-3.47705	-1.55018	-3.26571
PFE0045c	kinase, putative	5	48185	0	31	-1.21478	-1.18582	-1.17474
PFE0005w	erythrocyte membrane protein 1 (PfEMP1)	5	55808	1	30	-0.776177	-0.54941	-0.763226
PFE0075c	rhoptry-associated protein, putative	5	60491	0	9	-1.83963	-1.83765	-1.62856
PFE0075c	rhoptry-associated protein, putative	5	60546	0	10	-1.65388	-1.82041	-1.37671
PFE0050w	hypothetical protein	5	63496	1	12	-0.70936	-0.269293	-0.657114
PFE0060w	hypothetical protein	5	67993	1	13	-0.107571	-0.0032464	-0.0653396
PFE0065w	skeleton binding protein	5	73475	1	4	-3.13255	-2.15168	-2.85457
PFE0070w	interspersed repeat antigen, putative	5	78244	1	57	0.831538	0.897319	1.5527
PFE0080c	rhoptry-associated protein 2	5	82591	0	18	-1.02129	-0.560231	-1.45498
PFE0085c	hypothetical protein	5	85520	0	1	-2.94192	-0.960846	-3.01317
PFE0085c	hypothetical protein	5	85707	0	27	-1.29746	-1.1801	-1.45846
PFE0095c	hypothetical protein	5	89847	0	26	-1.23382	-1.25245	-1.56866
PFE0070w	interspersed repeat antigen, putative	5	90960	1	12	1.07539	0.476294	1.38322
PFE0105c	hypothetical protein	5	96847	0	30	-1.95323	-1.50508	-1.78181
PFE0115c	hypothetical protein	5	103421	0	16	-1.62389	-0.851619	-2.21948
PFE0100w	hypothetical protein	5	103483	1	15	-0.267014	-0.299474	-0.300962
PFE0120c	merozoite surface protein 8	5	108428	0	23	-0.963084	-0.817486	-1.03438
PFE0150c	4-diphosphocytidyl-2c-methyl-D-erythritol kinase (CMK), putative	5	124182	0	13	-0.33228	-0.622798	-0.0215923
PFE0135w	hypothetical protein	5	124693	1	26	-0.263392	-0.903272	-0.252863
PFE0145w	50S ribosomal subunit protein L28, putative	5	130201	1	38	-1.40896	-1.14071	-1.0302
PFE0170c	protein kinase, putative	5	136279	0	22	-0.783496	-0.619803	-0.401197
PFE0170c	protein kinase, putative	5	137055	0	43	-1.09229	-0.928408	-1.04621
PFE0155w	hypothetical protein	5	139772	1	12	-1.94617	-1.6406	-2.06083
PFE0155w	hypothetical protein	5	139889	1	9	-2.16433	-1.6215	-2.27544
PFE0205w	ATP-dependent helicase, putative	5	170160	1	27	0.811992	0.312481	0.439603
PFE0215w	ATP-dependent helicase, putative	5	174854	1	32	-0.786674	-0.740827	-0.718415
PFE0240w	hypothetical protein	5	220192	1	38	-0.809014	-0.532757	-0.443197
PFE0310c	hypothetical protein	5	259252	0	26	-1.42179	-1.16191	-1.48925
PFE0320w	hypothetical protein	5	268750	1	8	-1.13717	-0.531022	-1.04384
PFE0325w	hypothetical protein	5	280832	1	23	-0.864455	0.0171451	-1.05891
PFE0330w	hypothetical protein	5	281142	1	49	0.543365	1.30529	0.614201
PFE0340c	hypothetical protein, conserved	5	290808	0	42	1.01596	0.490378	1.07677
PFE0350c	60S ribosomal subunit protein L4/L1, putative	5	293737	0	21	-0.943576	-0.954506	-0.833252
PFE0355c	serine protease belonging to subtilisin family, putative	5	296590	0	24	-0.845627	-0.58685	-0.761711
PFE0355c	serine protease belonging to subtilisin family, putative	5	296691	0	6	1.07674	0.493564	1.07477
PFE0380c	hypothetical protein, conserved	5	311814	0	20	-1.81898	-1.49718	-1.42929
PFE0375w	cell differentiation protein rcd1, putative	5	321954	1	22	-1.97959	-2.01811	-1.93279
PFE0385w	hypothetical protein	5	324909	1	27	0.772462	0.963823	0.904929
PFE0405c	hypothetical protein	5	330395	0	12	-1.49272	-1.04046	-1.51519
PFE0390w	hypothetical protein	5	331284	1	16	-0.707755	-0.635983	-0.717844
PFE0420c	guanidine nucleotide exchange factor, putative	5	339169	0	24	-0.403428	-0.666993	-0.166591
PFE0415w	transcription factor iib, putative	5	355783	1	18	-1.08894	-0.847199	-1.16886
PFE0445c	SNAP protein (soluble N-ethylmaleimide-sensitive factor Attachment Protein), putative	5	364844	0	16	0.550058	0.570496	0.84556
PFE0440w	hypothetical protein	5	369137	1	45	-0.279565	0.408692	-0.147474
PFE0460c	hypothetical protein	5	378740	0	16	0.437892	-0.29184	0.343293
PFE0440w	hypothetical protein	5	380717	1	19	-1.07556	-0.0994963	-0.869154
PFE0450w	chromosome condensation protein, putative	5	386481	1	35	2.80251	1.67996	2.14936
PFE0465c	RNA polymerase I	5	389293	0	24	-2.94942	-2.15273	-3.1344
PFE0480c	hypothetical protein	5	400603	0	28	-0.84958	-0.397712	-0.680595
PFE0500c	hypothetical protein	5	408207	0	23	-1.63204	-1.15676	-1.61638
PFE0485w	phosphatidylinositol 4-kinase	5	410552	1	27	2.09396	1.87815	3.1016
PFE0500c	hypothetical protein	5	430276	0	73	-0.794306	0.258704	-0.603287
PFE0510c	hypothetical protein	5	434002	0	16	1.154	1.21759	1.06089
chr5-tRNA-Leu-1	tRNA-Leu	5	458891	1	26	-1.61914	-1.46934	-1.55931
PFE0560c	hypothetical protein	5	468447	0	6	1.24597	-0.0511943	1.08105
PFE0540w	WD-repeat potein, putative	5	468740	1	36	-1.61105	-1.22351	-1.34179
PFE0550w	hypothetical protein	5	470857	1	8	-0.497035	-0.461302	-0.679397
PFE0565w	hypothetical protein	5	486558	1	25	0.272205	0.266041	-0.0851843
PFE0570w	hypothetical protein	5	487897	1	38	0.0401396	0.849352	0.191035
PFE0570w	hypothetical protein	5	502445	1	31	0.645389	0.288666	0.660095
PFE0570w	hypothetical protein	5	506828	1	11	0.209156	0.6159	0.583659
PFE0585c	myo-inositol 1-phosphate synthase, putative	5	518202	0	44	-1.47238	-1.18711	-1.51872
PFE0570w	hypothetical protein	5	519046	1	19	-0.740064	-0.696585	-1.26407
PFE0600c	hypothetical protein	5	523285	0	2	-0.963648	0.0158127	-1.70793
PFE0590w	hypothetical protein	5	526832	1	11	0.55841	-0.555701	-0.129067
PFE0595w	hypothetical protein	5	535752	1	23	-0.496608	-0.364524	-0.571507
PFE0615w	hypothetical protein	5	543719	1	14	-1.30624	-0.967166	-1.59194
PFE0625w	GTPase, putative	5	553937	1	28	-1.32973	-1.22592	-1.51024
PFE0625w	GTPase, putative	5	553954	1	36	-1.04857	-1.07511	-1.29254
PFE0640w	hypothetical protein	5	555184	1	20	-1.34003	-0.719789	-0.992836
PFE0640w	hypothetical protein	5	555252	1	45	-0.952093	-0.292269	-0.593416
PFE0665c	GTP-binding protein, putative	5	570376	0	22	-1.76474	-0.978474	-1.82582
PFE0665c	GTP-binding protein, putative	5	570522	0	32	-0.565666	-0.456651	-0.708573
PFE0655w	hypothetical protein	5	573448	1	36	-0.498003	-0.122874	-0.44028
PFE0675c	deoxyribodipyrimidine photolyase (photoreactivating enzyme, DNA photolyase), putative	5	577151	0	68	0.79407	1.02044	1.04454
PFE0700c	hypothetical protein, conserved	5	587504	0	8	1.1528	0.302256	0.984745
PFE0715w	asparagine -- tRNA ligase, putative	5	600431	1	23	-0.203938	-0.311005	-0.552045
PFE0730c	ribose 5-phosphate epimerase, putative	5	606381	0	6	1.61357	0.978173	2.45348
PFE0750c	hypothetical protein, conserved	5	622948	0	74	1.6183	1.33736	2.05647
PFE0765w	phosphatidylinositol 3-kinase, putative	5	629832	1	5	-0.0158109	-1.53842	-0.703681
PFE0780w	hypothetical protein	5	649878	1	61	0.952441	0.585488	0.354705
PFE0790c	hypothetical protein, conserved	5	655335	0	49	-0.841154	-0.675359	-0.811538
PFE0790c	hypothetical protein, conserved	5	655952	0	20	-1.34608	-0.636503	-1.17756
PFE0800w	hypothetical protein	5	667125	1	17	-1.36487	-0.484932	-1.49725
PFE0830c	unknown protein, mb2	5	682725	0	15	-0.388687	-0.131717	0.166128
PFE0840c	hypothetical protein	5	707222	0	43	-0.754738	0.0624993	-0.593698
PFE0845c	60S ribosomal subunit protein L8, putative	5	709182	0	23	-1.19988	-1.1683	-1.10005
PFE0855c	hypothetical protein	5	713894	0	19	-0.23706	-0.506135	-0.0168399
PFE0855c	hypothetical protein	5	714068	0	0	0	0	0
PFE0855c	hypothetical protein	5	717013	0	0	0	0	0
PFE0865c	splicing factor, putative	5	723571	0	27	-1.11033	-0.630155	-1.17992
PFE0875c	hypothetical protein, conserved	5	726219	0	17	-0.824889	-0.705004	-0.294627
PFE0875c	hypothetical protein, conserved	5	726352	0	0	0	0	0
PFE0895c	Zinc finger protein, putative	5	746762	0	31	-0.759907	-0.0871513	-0.401667
PFE0905w	hypothetical protein	5	757910	1	36	-0.679728	-0.505389	-0.804401
PFE0915c	proteasome subunit beta type 1	5	759124	0	32	-2.0629	-1.52943	-1.77352
PFE0920c	cyclin2 related protein, putative	5	761310	0	31	-0.250122	-0.591692	-0.329981
PFE0930w	hypothetical protein, conserved	5	783431	1	9	-1.38751	-0.921855	-1.0618
PFE0950c	hypothetical protein	5	785123	0	9	-1.71597	-2.64365	-2.42954
PFE0955w	hypothetical protein	5	790146	1	27	-0.938587	-0.833176	-0.681525
PFE0975c	40S ribosomal subunit protein S24, putative	5	793228	0	6	-1.62988	-1.33787	-1.63896
PFE0975c	40S ribosomal subunit protein S24, putative	5	793265	0	6	-1.62988	-1.33787	-1.63896
PFE0980c	hypothetical protein	5	798789	0	28	-1.47523	-1.02735	-1.05978
PFE0980c	hypothetical protein	5	808492	0	16	2.45818	1.4184	3.2883
PFE0985w	hypothetical protein	5	816270	1	14	-1.20634	-0.735648	-0.986239
PFE0985w	hypothetical protein	5	816545	1	6	-0.319836	-0.17009	-0.641706
PFE0995c	hypothetical protein	5	822586	0	71	0.923461	1.13926	1.44404
PFE1000c	hypothetical protein	5	824417	0	15	-1.18035	-1.11469	-1.34327
PFE0990w	hypothetical protein	5	827989	1	33	-0.506615	-0.509171	-0.565378
PFE1025c	hypothetical protein	5	837945	0	26	-0.0769893	0.074539	-0.364833
PFE1030c	phosphomethylpyrimidine kinase, putative	5	841274	0	29	-2.80478	-2.23101	-2.59975
PFE1035c	BIS(5'-nucleosyl)-tetraphosphatase (diadenosine tetraphosphatase), putative	5	842963	0	25	-1.39981	-1.57157	-1.35243
PFE1040c	hypothetical protein	5	844734	0	40	0.657034	-0.0690987	-0.109269
PFE1020w	u6 snRNA-associated sm-like protein Lsm2, putative	5	856592	1	15	-1.27998	-0.942117	-0.955952
PFE1060c	hypothetical protein	5	861348	0	34	-1.36882	-0.818068	-1.38263
PFE1075c	hypothetical protein	5	874713	0	22	0.262306	-0.114298	0.250307
PFE1085w	DEAD-box subfamily ATP-dependant helicase, putative	5	885412	1	18	-0.83134	-0.836771	-0.763308
PFE1115c	s-adenosylmethionine-dependent methyltransferase, putative	5	900439	0	30	-0.531672	-0.529378	-0.488097
PFE1100w	hypothetical protein	5	901269	1	26	-0.853195	-0.766402	-0.793446
PFE1140c	G10 protein, putative	5	905276	0	15	-1.83254	-2.16219	-2.60949
PFE1120w	hypothetical protein	5	909503	1	46	0.680642	0.659972	0.553693
PFE1120w	hypothetical protein	5	920260	1	25	0.746761	0.668266	0.777539
PFE1120w	hypothetical protein	5	927989	1	27	-0.925968	-1.08849	-1.37497
PFE1120w	hypothetical protein	5	929070	1	50	-0.28152	-0.247037	-0.146183
PFE1125w	50S ribosomal subunit protein L17, putative	5	939133	1	11	-1.20911	-1.45267	-1.48537
PFE1155c	mitochondrial processing peptidase alpha subunit, putative	5	945152	0	15	0.0881024	0.122944	-0.352745
PFE1135w	hypothetical protein, conserved	5	948276	1	34	-1.46872	-0.941143	-1.65008
PFE1150w	multidrug resistance protein	5	965645	1	21	-1.25084	-1.33277	-1.23761
PFE1180c	hypothetical protein	5	971164	0	0	0	0	0
PFE1160w	hypothetical protein	5	972976	1	22	-1.58578	-1.04436	-1.55665
PFE1160w	hypothetical protein	5	973011	1	21	-1.71116	-1.12497	-1.63061
PFE1175w	hypothetical protein	5	989892	1	19	-2.13597	-1.6328	-1.54116
PFE1205c	hypothetical protein	5	994714	0	6	-0.55913	-0.54157	-0.705679
PFE1185w	transporter, putative	5	997307	1	22	-2.42459	-1.82596	-2.14697
PFE1195w	karyopherin beta	5	1003895	1	38	-2.95615	-2.36451	-2.67911
PFE1200w	hypothetical protein	5	1015054	1	32	-0.97424	-0.61595	-1.11922
PFE1220w	hypothetical protein	5	1017412	1	33	-0.750831	-0.46681	-0.501796
PFE1240w	hypothetical protein, conserved	5	1028563	1	36	0.277961	0.695392	0.0193649
PFE1240w	hypothetical protein, conserved	5	1036065	1	23	-1.35783	-0.901461	-1.12416
PFE1245w	zinc finger protein, putative	5	1041248	1	4	-1.21283	-0.869453	-0.771109
PFE1295c	hypothetical protein	5	1068020	0	10	-1.95025	-1.70872	-1.82221
PFE1280w	hypothetical protein	5	1071131	1	18	-1.69552	-1.10942	-1.63776
PFE1285w	hypothetical protein	5	1073572	1	24	-0.588776	-0.613877	-0.813156
PFE1305c	hypothetical protein	5	1078445	0	47	-0.0662152	-0.265454	-0.1392
PFE1310c	hypothetical protein	5	1084565	0	14	-2.58902	-2.30125	-2.57722
PFE1345c	minichromosome maintenance protein 3, putative	5	1122596	0	8	-1.07851	-2.00091	-0.687829
PFE1350c	ubiquitin-conjugating enzyme, putative	5	1128594	0	24	-0.667336	-0.898062	-0.43841
PFE1360c	methionine aminopeptidase, putative	5	1135277	0	11	2.247	1.43484	2.35189
PFE1375c	hypothetical protein	5	1137292	0	21	-0.192777	-0.952538	-1.10853
PFE1340w	transmembrane protein, putative	5	1140143	1	12	-0.70194	-0.529869	-0.811128
PFE1365w	hypothetical protein	5	1143344	1	12	-2.09456	-1.79615	-1.79513
chr5-tRNA-Leu-2	tRNA-Leu	5	1149665	0	12	-1.29468	-0.602409	-1.38726
PFE1400c	beta adaptin protein, putative	5	1156768	0	4	-1.51303	-1.12146	-1.28903
PFE1425c	hypothetical protein	5	1169224	0	2	-1.18359	-1.35018	-1.69672
PFE1390w	RNA helicase-1	5	1169630	1	15	-1.01005	-0.372332	-1.01701
PFE1390w	RNA helicase-1	5	1170437	1	34	-2.47425	-2.0827	-2.19311
PFE1415w	cell cycle regulator with zn-finger domain, putative	5	1174669	1	20	-1.83989	-1.63235	-1.41452
PFE1440c	hypothetical protein	5	1182568	0	1	2.25318	0.514594	2.50767
PFE1450c	hypothetical protein, conserved	5	1190059	0	31	-0.51032	-0.452043	-0.61958
PFE1465w	hypothetical protein	5	1199191	1	43	-0.436463	0.170596	-0.628912
PFE1465w	hypothetical protein	5	1200707	1	33	0.0155839	0.729814	0.218409
PFE1465w	hypothetical protein	5	1201662	1	29	-0.108747	0.247662	0.232027
PFE1490c	hypothetical protein	5	1212762	0	32	-0.51979	-0.322577	-0.0860118
PFE1500c	hypothetical protein	5	1222028	0	21	-0.163534	-0.270133	0.351728
PFE1495w	hypothetical protein	5	1225879	1	12	0.864832	0.754138	0.94496
PFE1520c	hypothetical protein	5	1231219	0	26	-1.62103	-1.23531	-1.30476
PFE1505w	hypothetical protein	5	1233311	1	28	0.174616	0.509171	-0.072713
PFE1545c	diaphanous homolog, putative	5	1250267	0	15	-1.04863	-0.978507	-1.41726
PFE1535w	hypothetical protein	5	1255201	1	21	-1.03696	-0.530702	-0.884462
PFE1555c	hypothetical protein	5	1266261	0	16	-2.03437	-1.6506	-2.42488
PFE1540w	hypothetical protein	5	1267351	1	35	-0.691839	0.117065	-0.657964
chr5.rRNA-1-28s-A	28s rRNA, A-type	5	1300947	1	6	-0.142154	-0.432779	-0.489643
chr5.rRNA-1-28s-A	28s rRNA, A-type	5	1301038	1	1	-0.285624	0.227436	-0.268986
PFE1590w	early transcribed membrane protein	5	1307705	1	16	-0.309044	-0.65384	-0.31407
PFE1600w	hypothetical protein	5	1312087	1	15	-1.01919	-0.869759	-0.941035
PFE1600w	hypothetical protein	5	1312416	1	15	-0.955989	-0.518019	-0.981418
PFE1605w	protein with DNAJ domain	5	1314373	1	26	-0.0527029	-0.150262	0.00175311
[truncated: 2,278 more rows]

## Sheet: Intergenic Minima
Supplemental Table S4. Upstream intergenic minima of log2 ratio of histone enrichment.
[truncated: 5,558 more rows]

[truncated: 1 more sheets: var Q-PCR]
